# Supplementary material for: Methods of behavioral testing in dogs: a scoping review and analysis of test stimuli
Source: Front Vet Sci. 2024 Oct 16;11:1455574. doi: 10.3389/fvets.2024.1455574 (PMC11521878; doi:10.3389/fvets.2024.1455574)
Supplement: Supplementary file 2 [file Table_2.xlsx]

## Sheet: Definitions
Column heading	Description		primarypurpose	Primary purpose of testing in the article
doi	DOI link to article		research	Pure research, advancing scientific understanding
reference	Full reference information		temperament	Assessment for companionship or breed club (inc suitability for breeding)
cite_name	Author names for citation		assistance	Assistance dog selection
year	Year of publication		detection	Detection dog selection
primarypurpose	Primary purpose of the test in the article (see primarypurpose table for categories)		military	Military dog selection
SR	Subjective ratings used (0 = no, 1 = yes)		otherworking	Other working dog, more than one kind of working dog, or purposeful selection (including therapy)
BR	Behavioral ratings used (0 = no, 1 = yes)		shelter	Assessment carried out in shelter to determine suitability for adoption and/or predict problematic behaviors
Co	Behavior codings used (0 = no, 1 = yes)		aggression	Aggression test (not in shelter or for basic research) e.g., for government assessment
Ho	Hormonal concentrations used (0 = no, 1 = yes)		other	Other purpose not listed
Ca	Cardiac measures used (0 = no, 1 = yes)
Ax	Accelerometer measures used (0 = no, 1 = yes)
OT	Other technology to measure variables used (0 = no, 1 = yes)
reliability	Reliability (any type) reported (0 = no, 1 = yes)
intrarater	Intra rater reliability reported (0 = no, 1 = yes)
interrater	Interrater reliability reported (0 = no, 1 = yes)
retest	Retest reliability reported (0 = no, 1 = yes)
validity	Validity (any type) reported (0 = no, 1 = yes)
construct	Construct validity reported (0 = no, 1 = yes)
criterion	Criterion validity reported (0 = no, 1 = yes)
N	Total number of dogs assessed
puppy	Participants < 16 weeks old used (0 = no, 1 = yes)
juvenile	Participants 16 weeks old to 12 months old used (0 = no, 1 = yes)
adult	Participants 1 year to 9 years old used (0 = no, 1 = yes)
senior	Participants > 9 years old used (0 = no, 1 = yes)
companion	Participants included privately-owned companion dogs (0 = no, 1 = yes)
shelter	Participants included dogs living in a shelter environment (0 = no, 1 = yes)
working	Participants included dogs that are used for a working role of any type (e.g., detection, assistance, military, apprehension) (0 = no, 1 = yes)
candidates	Participants included dogs that are candidates for a working role of any type (0 = no, 1 = yes)
laboratory	Participants included dogs that are owned by a laboratory or research institution (0 = no, 1 = yes)
freeranging	Participants included dogs that are not apparently owned and living free-range (0 = no, 1 = yes)
kennel	Participants included dogs living in a non-shelter, non-research kennel environment (e.g., for breeding purposes) (0 = no, 1 = yes)
behaviour	Article measures one or more trait(s) that are most closely relevant to the domain of behaviour (i.e., personality, temperament) (0 = no, 1 = yes)
cognition	Article measures one or more trait(s) that are most closely relevant to the domain of cognition (0 = no, 1 = yes)
trait_descriptors	Terms used in article to describe the traits measured from the behaviour test(s)
Task Name(s)	If available, names or labels of the tests used in the article.
Test Ref(s)	If available, reference information used in the article for the tests that were used.
Methods	If available, the methods of the tests extracted verbatim from the article. (In some cases, only reference to another article for replicated tests)
battery_name	If available, the name of the test battery (or a brief descriptive label) used in the article.
unique_tests	Number of tests used in the article. Only unique tests were counted (i.e., if a test was repeated, it was not counted more than once)
firstinstance	Number of tests in the article that appear for the first instance in this dataset (i.e., do not reference an earlier article that is in this dataset)
adapted	Number of tests in the article that are adapted from tests used in an earlier article in the dataset (i.e., reference a test and state how it is modified)
replicated	Number of tests in the article that replicate tests used in an earlier article in the dataset (i.e., report that a test is being applied as in another reference)
UEm	Unrestrained in Empty Area: number of tests coded as using this stimulus
UOp	Unrestrained in Area with Stimulus Options: number of tests coded as using this stimulus
ReP	Restrained in Passive Situation: number of tests coded as using this stimulus
SVi	Sudden Visual Stimulus: number of tests coded as using this stimulus
Obj	Stationary Object: number of tests coded as using this stimulus
MO	Moving Object: number of tests coded as using this stimulus
Dog	Dog: number of tests coded as using this stimulus
An	Animal: number of tests coded as using this stimulus
LAu	Auditory Stimulus: number of tests coded as using this stimulus
ChS	Challenging Surface or Obstacle: number of tests coded as using this stimulus
EnW	Environmental Walk: number of tests coded as using this stimulus
PhS	Physical Stimulus: number of tests coded as using this stimulus
AxF	Freely accessible food: number of tests coded as using this stimulus
Nav	Navigate to reach motivator: number of tests coded as using this stimulus
Man	Manipulate object to reach motivator: number of tests coded as using this stimulus
InM	Inaccessible motivator: number of tests coded as using this stimulus
CT	Choice task: number of tests coded as using this stimulus
Lrn	Reinforced behaviour: number of tests coded as using this stimulus
NeH	Indirect Human Encounter: number of tests coded as using this stimulus
PhM	Physical Manipulation: number of tests coded as using this stimulus
Ob	Obedience Cues: number of tests coded as using this stimulus
Pla	Playful Encounter: number of tests coded as using this stimulus
HoH	Hostile Human Encounter: number of tests coded as using this stimulus
TPo	Human Touching Dog’s Possession: number of tests coded as using this stimulus
HIn	Human Interaction: number of tests coded as using this stimulus
OthH	Other Human-Oriented: number of tests coded as using this stimulus
OthE	Other Environmental: number of tests coded as using this stimulus
OthM	Other Motivator-Oriented: number of tests coded as using this stimulus

## Sheet: Articles
doi	reference	cite_name	year	primarypurpose	SR	BR	Co	Ho	Ca	Ax	OT	reliability	intrarater	interrater	retest	validity	construct	criterion	N	puppy	juvenile	adult	senior	companion	shelter	working	candidates	laboratory	freeranging	kennel	behavior	cognition	trait_descriptors	Test Name(s)	Test Ref(s)	Methods	battery_name	unique_tests	firstinstance	adapted	replicated	UEm	UOp	ReP	SVi	Obj	MO	Dog	An
https://doi.org/10.1037/h0057680	Fuller, John L. Individual differences in the reactivity of dogs Journal of Comparative and Physiological Psychology 1948;41(5):339-347	Fuller	1948	research	0	1	0	0	1	0	1	1	0	0	1	0	0	0	40	0	0	1	0	0	0	0	0	1	0	0	1	0	Reactivity	1. Preparation 2. Control 3. Quieting 4. Lights out 5. Bell 6. Recovery 7. Interval 8: Control 9: Threatening 10. Control 11. Release	n/a	The dogs were made to stand on a low platform restrained byj adjustable loops about their legs. Heart rate was recorded by a Parmenter-McLean cardiotachometer; respiration by a Phipps and Bird pneumograph; and head movement by a cord and lever system attached to the crown. Observations were made during eleven periods, each of which is described below. Symbols for each period are used in the table…	na	7	7	0	0	2	0	2	0	0	0	0	0
https://doi.org/10.1037/h0083595	Thompson, William R.; Heron, Woodburn The effects of restricting early experience on the problem-solving capacity of dogs Canadian Journal of Psychology / Revue canadienne de psychologie 1954;8(1):17-31	Thompson and Heron	1954	research	0	0	1	0	0	0	0	0	0	0	0	0	0	0	26	0	1	0	0	0	0	0	0	1	0	0	0	1	Problem solving ability	Study 1: 1. Orientation test I 2. Orientation test II 3. Barrier test I 4. Barrier test II Study 2: Delayed reaction Open-field maze	Open-field maze: [RATS] HEBB, D. O., & WILLIAMS, K. A method of rating animal intelligence. /. genet. Psychol, 1946, 34, 59-65.	Orientation Test I Procedure. The situation is diagrammed in Figure 1. The four corners of the testing area are labelled A, B, C, D. Each subject was started by one experimenter at corner D and trained for ten trials to run to food at A, approximately eight feet away. All subjects easily acquired this habit, usually in less than the full number of trials given. Then, in full sight of the subject,…	na	6	6	0	0	0	0	0	0	0	0	0	0
https://doi.org/10.1037/h0093736	Royce, Joseph R. A factorial study of emotionality in the dog Psychological Monographs: General and Applied 1955;69(22):1-27	Royce	1955	research	0	1	0	0	0	0	0	0	0	0	0	0	0	0	53	1	0	0	0	0	0	0	0	0	0	0	1	0	Timidity; Heart Reactivity to Social Stimulation; Aggressiveness; Activity Level; Audiogenic reactivity	1. Vocalisations 2. Timidity-Confidence 3. Inhibition-Activity 4. Handling test 5. Caged dog 6. Reactivity 7. Physiological measures 8. Reactivity to bell and shocks	Scott, J. P., & Fuller, J. L. (Eds.) Manual of dog testing techniques. Bar Harbor, Maine: Roscoe B. Jackson Memorial Laboratory, 1950	1. Vocalizations. From the time of birth several "weekly observations" are made. One such weekly observation is to record the number of whines or yelps which take place in a oneminute period (while the animal is on the weighing scales). Because vocalizing was most prevalent during the first three weeks of life, it was concluded that this entire period should be included in the test score. The tes…	na	6	4	0	2	0	0	2	0	0	0	1	0
https://doi.org/10.1080/00221325.1955.10532935	Fuller, J. L. Hereditary differences in trainability of purebred dogs The Journal of Genetic Psychology: Research and Theory on Human Development 1955;87():229-238	Fuller	1955	research	0	1	0	0	0	0	0	0	0	0	0	0	0	0	142	0	1	0	0	0	0	0	0	1	0	0	1	0	Docility	Building walk	n/a	A chain choke collar with a short leash attached was placed about the neck of each animal to be tested. For the first two days the dog was led around an outside pathway and brought into the laboratory building where he was fed. On the third and following days, the dog was taken into the building, through the halls, and upstairs where he was fed. This course involved passing through three doors. R…	na	1	1	0	0	0	0	0	0	0	0	0	0
https://doi.org/10.1037/h0083722	Mahut, Helen Breed differences in the dog's emotional behaviour Canadian Journal of Psychology / Revue canadienne de psychologie 1958;12(1):35-44 University of Toronto Press Canadian Psychological Association Educational Publishing Foundation 1958	Mahut	1958	research	0	1	0	0	0	0	0	0	0	0	0	0	0	0	230	0	0	1	0	1	0	0	0	1	0	1	1	0	Avoidance; Teasing; Approach-avoid; Wariness	1. Mechanical snake 2. Balloon inflated 3. musical top 4. umbrella 5. masked owner	MELZACK, R. Irrational fear in the dog. Canad. } . Psychol, 1952, 6, 141-147. MELZACK, R. The genesis of emotional behaviour: An experimental study of the dog. /. comp. physiol. Psychol. 1954, 47, 166-168	After a period of approximately 15 minutes, during which the dog's previous history was obtained from the owner, the subjects were presented with the following objects: (1) a mechanical snake which slithered a distance of about two feet; (2) a balloon, inflated in front of a dog to approximately 12 inches diameter; (3) a musical top; (4) a medium-sized umbrella, opened suddenly about a foot away …	na	5	5	0	0	0	0	0	1	0	3	0	0
https://doi.org/10.1097/00005053-196509000-00009	Murphree, Oddist D.; Dykman, Roscoe A. Litter patterns in the offspring of nervous and stable dogs: I. Behavioral tests Journal of Nervous and Mental Disease 1965;141(3):321-332	Murphree et al	1965	research	1	0	1	0	1	0	0	0	0	0	0	1	1	0	17	1	0	0	0	0	0	0	0	1	0	0	1	0	Timidity; Fear; Avoidance; Gun shyness; Retrieving ability; Pointing ability; Friendliness	1. Brief exploratory activity 2. Noise test 3. Social reaction neutral man 4. Reactions actively friendly man 5. Timidity/fearfulness 6. Field test	5. Scott, J. P., and Fuller, J.L. Genetics and the Social Behavior of the Dog. Univ. Chicago Press, Chicago, 1965	1. Each animal was brought alone to an empty room and released at the door which was closed immediately. An observer looking through a one-way window traced the path of the dog for 2 minutes on a scaled map of the room using a map maker's cartometer. The total distance run aws recorded. 2. Bought to an empty sound-shielded chamber. A .15-kilogram weight was dropped into a bucket from a height of …	na (Nervous pointer tests)	6	6	0	0	1	0	0	0	0	0	0	1
https://doi.org/10.1016/0003-3472(65)90065-5	Elliot, O.; Scott, J.P. The analysis of breed differences in maze performance in dogs Animal Behaviour 1965;13(1):5-18	Elliot and Scott	1965	research	0	0	1	0	0	0	0	0	0	0	0	0	0	0	222	1	0	0	0	0	0	0	0	1	0	0	0	1	na	Maze	n/a	. One puppy at a time was then taken and placed in the maze . On the first two days the puppy was simply placed in the final section of the maze and allowed to come out and eat a small dish of food while the experimenter sat close by and took notes . This had the effect of familiarizing the puppy with the problem and the reward received at the end of it . The dogs were not deprived of food prior …	na	1	1	0	0	0	0	0	0	0	0	0	0
https://doi.org/10.1016/0003-3472(67)90024-3	Fox, M.W.; Stelzner, D. The effects of early experience on the development of inter and intraspecies social relationships in the dog Animal Behaviour 1967;15(2-3):377-386	Fox and Stelzner	1967	research	0	0	1	0	0	0	0	0	0	0	0	0	0	0	17	1	0	0	0	0	0	0	0	1	0	0	1	0	Sociability; Dominance/submissiveness	1. Approach response 2. Activity 3. Distress vocalisation 4. Social preference 5. Social behaviour 6. Dominance tests 7. Visual motivation 8. Activity in strange ennvironment	n/a	2 . Approach responses to a passive observer to determine locomotor ability and approach time were recorded . Five trials were given at 5, 8 and 12 weeks of age, the subject being released after 60 sec in a start-box, and the time recorded for the pup to contact the experimenter who was seated at the far end of a 6-ft runway . On reaching the experimenter the pup was allowed 5 sec contact with th…	na	8	8	0	0	0	2	1	0	0	0	5	0
https://doi.org/10.1007/BF03034132	Murphree, Oddist D.; Dykman, Roscoe A.; Peters, John E. Genetically-determined abnormal behavior in dogs Conditional Reflex 1967;2(3):199-205	Murphree et al	1967	research	0	0	1	0	0	0	0	0	0	0	0	0	0	0	76	1	1	1	0	0	0	0	0	1	0	0	1	0	Fear/timidity	1. Brief exploratory activity 2. Noise test 3. Reaction to friendly man 4. Reaction to threatening man 5. Approach-avoidance test	5. Krushinskii, (1960)	BrieS Exploratory Activity The dog is released into an empty test room for a period of 2 minutes. A map maker's cartometer is used to trace the animal's movements on a scaled map of the room. Reaction to Noise In a sound-shielded room the animal is exposed to a klaxon horn delivering 122 db., measured 18 inches from source, which lasts one second. Time in seconds elapsing until the first gross bo…	na (Nervous pointer tests)	5	4	0	1	1	0	0	0	0	0	0	0
https://doi.org/10.1007/BF03000074	Murphree, O.D.; Peters, J.E.; Dykman, R.A. Behavioral comparisons of nervous, stable, and crossbred pointers at ages 2, 3, 6, 9, and 12 months Conditional reflex : a Pavlovian journal of research & therapy 1969;4(1):20-23	Murphree et al	1969	research	0	0	1	0	0	0	0	0	0	0	0	0	0	0	26	1	1	1	0	0	0	0	0	1	0	0	1	0	Fear/timidity	1. Brief exploratory activity 2. Reaction to noise 3. Reaction to threatening human 4. Reaction to friendly human	Murphree, Oddist D.; Dykman, Roscoe A.; Peters, John E. Genetically-determined abnormal behavior in dogs Conditional Reflex 1967;2(3):199-205	See ref	na (Nervous pointer tests)	4	0	0	4	1	0	0	0	0	0	0	0
http://www.jstor.org/stable/4533417	Plutchik, Robert Individual and breed differences in approach and withdrawal in dogs Behaviour 1971;40(3-4):302-311	Plutchik	1971	research	0	1	1	0	0	0	0	1	0	0	1	0	0	0	32	0	0	1	0	0	0	0	0	1	0	0	1	0	Timidity /confidence; Approach/avoidance	1. Inaccessible food dish 2. Live puppy in cage 3. Red ball 4. Light off, night light 5. Rubber bone 6. Rubber snake 7. Mechanical pup 8. Head of clown 9. Siren 10. Mirror 11. Slinky toy drops 12. Ballon blown up 13. Ballon pop 14. Stuffed mink 15. Loud buzzer 16. E hits dog with newspaper	MAHUT, H. (I958). Breed differences in the dog's emotional behavior. I2, p. 35-4 MELZACK, R. (1952). Irrational fear in the dog. - Can. J. P Scott & FULLER, J. L. (I965). Genetics and the social behavior of the dog. - Chica University of Chicago Press	In order to introduce objects into the arena by remote control, a series of pulleys were mounted so that the objects could be pulled through a trap door into the arena and removed the same way. Wood shavings were placed on the floor of the arena. Along one wall, a battery operated bicycle siren was mounted. Near it a large mirror ' X 2' was placed with a masonite cover mounted in a groove so that…	na	16	15	1	0	0	0	0	1	6	2	1	0
nodoi-1	Martinek, Z. The process of habituation as a test of interindividual (typological) differences in behavior of dogs Acta Neurobiologiae Experimentalis 1973;33(4):791-801	Martinek	1973	otherworking	0	0	1	0	0	0	0	1	0	0	1	1	0	1	13	1	1	0	0	0	0	0	1	1	0	0	1	0	Excitability	Empty room test	LAT, J. 1973. The analysis of habituation. Acta Neurobiol. Exp. 33: 773-791.	The basic principles of the method and the way of evaluation of data obtained were discussed in the preceding paper of Lat- (5). Here I would like to add that all experiments were performed either on dogs of our own HorAk's breed, or on the pure-bred guard German Shepherd dogs, both reared under standard conditions. The size of the first experimental room was 3 X 3 m, of the second one - 4 Y 4 m,…	na	1	1	0	0	1	0	0	0	0	0	0	0
https://doi.org/10.1093/oxfordjournals.jhered.a108972	Brown 1978 Brown, C. J.; Murphree, O. D.; Newton, J. E. O. The effect of inbreeding on human aversion in pointer dogs Journal of Heredity 1978;69(6):362-365	Brown	1978	research	1	1	1	0	0	0	0	0	0	0	0	0	0	0	603	0	1	0	0	0	0	0	0	1	0	0	1	0	Human aversion	1. Brief exploratory activity 2. Noise test 3. Reaction to human 4. Person sits in room	J.E. PETERS and R.A. DYKMAN. Effect of person on nervous, stable and crossbred pointer dogs. Cond. Reflex 2:273-276. 1967.	Brief exploratory activity—dog is released into empty room for two minutes; observer follows his path on a scaled map of room with map makers cartometer as dog explores room. Nervous dogs are so fearful and inhibited they are usually immobile. Score is distance traversed in feet. 3) Noise test—dog is released in small sound-attenuated room. Dog is allowed 2 minutes to adjust, then a loud, 122 dec…	na	4	1	0	3	1	0	0	0	0	0	0	0
https://doi.org/10.1097/00005053-198210000-00004	Reese, William G.; Newton, Joseph E.; Angel, Charles Induced immobility in nervous and normal pointer dogs Journal of Nervous and Mental Disease 1982;170(10):605-613	Reese et al	1982	research	0	0	1	0	1	0	0	0	0	0	0	1	1	0	19	0	0	1	0	0	0	0	0	1	0	0	1	0	Motor inhibition; Tonic immobility; Fear/anxiety	1. Alone in room 2. Put upside down in sling 3. Alone in sling 4. Removed from sling	n/a	See article	na (Nervous pointer tonic immobility tests)	4	4	0	0	2	0	1	0	0	0	0	0
https://doi.org/10.1016/0304-3762(83)90109-8	Wright, J.C. The effects of differential rearing on exploratory behavior in puppies Applied Animal Ethology 1983;10(1-2):27-34	Wright	1983	research	0	0	1	0	0	0	0	0	0	0	0	0	0	0	25	1	0	0	0	0	0	0	0	1	0	0	1	0	Exploratory behaviour	Arena test	n/a	All pups were tested individually at 5.5 and 8.5 weeks of age in a 2.5 m* X 1.5 m-high wooden arena with a concrete floor. The enclosure was bisected diagonally with a 1.5 m-high partition which had a 50 cm* opening at the center bottom to allow pups access to either side. A 100 Watt bulb was positioned just above the center of the partition. Each pup was carried by hand to the test chamber, a pr…	na	2	2	0	0	0	2	0	0	0	0	0	0
https://doi.org/10.1016/0168-1591(84)90118-7	Goddard, M.E.; Beilharz, R.G. A factor analysis of fearfulness in potential guide dogs Applied Animal Behaviour Science 1984;12(3):253-265	Goddard and Beilharz	1984	assistance	1	1	0	0	0	0	0	0	0	0	0	1	1	0	102	0	1	1	0	0	0	0	1	0	0	0	1	0	Fearfulness	1. Environmental walks (Shopping centres, training centre, flight of steps) 2. Various objects (Toy horse, beach ball, toy car, rubbish bag, rocking horse, model guide dog, umbrella) 3. Various sounds (Party whistle, jumping, pistol, aluminium food bowl dropped, slammed gate) 4. Social (grabbed on face, jumped towards)	Umbrella test?	The dogs were subjected to a large battery of tests commencing at 4 weeks of age, but only tests carried out from 12 weeks on will be considered here. All the testing was carried out by the same person (MEG). At 12 weeks, the dogs were walked on a leash through the guide dog training centre and beside a busy road. At 4, 6 and 12 months, the dogs were visited in their puppy walking homes and taken…	na (Guide Dog Australia test)	18	18	0	0	0	0	0	1	5	2	0	0
https://doi.org/10.1016/0168-1591(84)90119-9	Goddard, M.E.; Beilharz, R.G. The relationship of fearfulness to, and the effects of, sex, age and experience on exploration and activity in dogs Applied Animal Behaviour Science 1984;12(3):267-278	Goddard and Beilharz	1984	assistance	1	1	1	0	0	0	0	0	0	0	0	0	0	0	102	0	1	1	0	0	0	0	1	0	0	0	1	0	Activity/excitability; Fearfulness; Exploration	1. (not included) 2. Activity in home 3. Activity on free run 4. Stop 5. Forward 6. Stay 7. Come 8. Breaks 9. Discrimination come 10. (not included) 11. Sniffing 12. Slow head movements	Guide dog Australia test: Goddard, M.E. and Beilharz, R.G., 1984a. A factor analysis of fearfulness in potential guide dogs. Appl. Anita. Behav. Sci., 12: 253--265.	Activity on walk (ACTW) -- this is a subjective score of overall activity during walks. It was recorded at 6 and 12 months, and in Kew and Glenferrie during final testing. Activity in home (ACTH) -- when the dogs were visited in their puppy walking homes at 6 and 12 months, the following behaviours were scored upon first meeting the dog: jumps up on handler; runs around room; erect posture; does …	na (Guide Dog Australia Test)	6	6	0	0	1	0	0	0	0	0	0	0
https://doi.org/10.1007/BF01071933	Goddard, M. E.; Beilharz, R. G. A multivariate analysis of the genetics of fearfulness in potential guide dogs Behavior Genetics 1985;15(1):69-89	Goddard and Beilharz	1985	assistance	1	1	0	0	0	0	0	0	0	0	0	1	1	0	102	1	1	1	0	0	0	0	1	0	0	0	1	0	General fearfulness; Fearfulness of objects; Inhibited response to fear	See ref	Goddard, M. E., and Beilharz, R. G. (1984a). A factor analysis of fearfulness in potential grade dogs. Appl. Anim. Behav. Sci. 12:253-265.	See ref	na (Guide Dog Australia Test)	18	0	0	18	0	0	0	1	5	2	0	0
https://doi.org/10.1016/0168-1591(86)90095-X	Goddard, M.E.; Beilharz, R.G. Early prediction of adult behaviour in potential guide dogs Applied Animal Behaviour Science 1986;15(3):247-260	Goddard and Beilharz	1986	assistance	1	1	0	0	0	0	0	1	0	0	1	1	1	1	102	1	1	1	0	0	0	0	1	0	0	0	1	0	Fearfulness; Activity; Response to training	Handling test as puppies	Handling test as puppies: Scott, J.P. and Fuller, J.L., 1965. Genetics and Social Behavior of the Dog. University of Chicago Press, Chicago. Guide dog Australia test: Goddard, M.E. and Beilharz, R.G., 1984a. A factor analysis of fearfulness in potential guide dogs. Appl. Anita. Behav. Sci., 12: 253--265.	Handling tests as puppies: The handler entered the dog's run, called the dog, walked directly at the dog, then called the dog again. Each time the dog came to him, the handler patted and played with it. The tendency of the pup to approach or avoid the handler was rated on a scale. On the first test (4 weeks), the handler was a stranger to the pup. At 5, 6 and 7 weeks the same handler was used. An…	na (Guide Dog Australia Test)	13	10	3	0	0	1	0	0	4	3	0	0
https://doi.org/10.1016/S0168-1591(05)80047-4	van der Borg, J.A.M.; Netto, W.J.; Planta, D.J.U. Behavioural testing of dogs in animal shelters to predict problem behaviour Applied Animal Behaviour Science 1991;32(2-3):237-251	van der Borg	1991	shelter	1	0	0	0	0	0	0	0	0	0	0	1	0	1	81	0	1	1	1	0	1	0	0	0	0	0	1	0	Aggression; Fear; Obedience; Separation anxiety	21 tests, see methods	n/a	( 1 ) 'Friendly approach by unfamiliar person': the handler approached the dog frontally in its cage, without staring at the dog and after l0 s called its name in a friendly tone. (2) 'Put on collar' (in cage). ( 3 ) 'Walk on leash' ( 5 min outdoors). (4) 'Basic commands': 'sit', 'down', 'stay', 'come', and 'follow'. ( 5 ) 'Handling': brushing by handler and physical examination by unfamiliar per…	na (Shelter test)	21	21	0	0	1	0	1	1	1	1	1	1
https://doi.org/10.1016/0091-3057(92)90667-5	Uhde, Thomas W.; Malloy, Lisa C.; Slate, Shiyoko O. Fearful behavior, body size, and serum IGF-I levels in nervous and normal pointer dogs Pharmacology, Biochemistry and Behavior 1992;43(1):263-269	Uhde et al	1992	research	1	0	0	0	0	0	0	0	0	0	0	1	1	0	37	0	0	1	1	0	0	0	0	1	0	0	1	0	Nervousness; Fearfulness	1. Alone in research chamber 2. Exposure to passive human 3. Called by human 4. Approached by human	Klein, E.; Steinberg, S. A.; Weiss, S. R. B.; Matthews, D. M.; Uhde, T. W. The relationship between genetic deafness and fearrelated behaviors in nervous pointer dogs. Physiol. Behav. 43: 307-312; 1988., Murphree, O. D.; Peters, J. E.; Dykman, R. A. Behavioral comparisons of nervous, stable and crossbred pointers at ages 2, 3, 6, 9 & 12 months. Cond. Reflex 4:20-23; 1969.	No information	New Morbidity Index	4	0	0	4	1	0	0	0	0	0	0	0
https://doi.org/10.1037/0735-7036.106.1.58	Gagnon, S.; Doré, F.Y. Search behavior in various breeds of adult dogs (Canis familiaris): object permanence and olfactory cues. Journal of comparative psychology (Washington, D.C. : 1983) 1992;106(1):58-68	Gagnon and Doré	1992	research	0	0	1	0	0	0	0	0	0	0	0	0	0	0	32	0	0	1	1	1	0	0	0	0	0	0	0	1	Object permanence	1. Single visible displacement 2. Sequential visible displacement 3. Two successive visible displacements 4. Three successive visible discplacements 5. Single invisible displacement 6. Sequential invisible displacement 7. Alternated single invisible displacement 8. Successive invisible displacements	n/a	In order to maintain the subjects' motivation and attention, several different squeezable rubber toys (height, 9 cm) of various shapes and colors were used as the target object during the experiment. Each toy was manipulated by a 1.25-m transparent nylon thread tied to it. The screens that served to hide the target object were three rectangular white boxes with three sides and without bottom and …	Object permanence testing	8	8	0	0	0	0	0	0	0	0	0	0
https://doi.org/10.1016/0168-1591(94)90068-X	Beaudet, R.; Chalifoux, A.; Dallaire, A. Predictive value of activity level and behavioral evaluation on future dominance in puppies Applied Animal Behaviour Science 1994;40(3-4):273-284	Beaudet et al	1994	temperament	1	0	0	0	0	0	0	0	0	0	0	0	0	0	39	1	0	0	0	1	0	0	0	0	0	0	1	0	Dominance	1. Social attraction 2. Following 3. Restraint dominance 4. Elevation dominance 5. Social dominance	Campbell, W.E., 1972. A behavior test for puppy selection. Mod. Vet. Pract., 12: 29-33	(1) Social attraction. As soon as the puppy is in the observation area, it is transported and placed on the ground in a comer by the manipulator; he then moves to the opposite comer. In a crouch position, the manipulator lightly claps his hands to get the puppy's interest. This gesture is done until the puppy re- sponds or for a maximum of 30 s. (2) Following. Slightly leaning, the manipulator pl…	Campbell test	5	5	0	0	0	0	0	0	0	0	0	0
https://doi.org/10.2752/089279395787156536	Murphy, JA Assessment of the temperament of potential guide dogs ANTHROZOOS 1995;8(4):224-228	Murphy	1995	assistance	1	0	0	0	0	0	0	1	1	1	0	1	0	1	89	0	0	1	0	0	0	0	1	0	0	0	1	0	Suitability for guide dog work	Environmental walk	n/a	This study culminated in the final assessment route which was the most demanding walk for dogs, and accordingly, which revealed the most information about their temperament. This final walk occurred in a busy shopping center where dogs usually encountered stimuli such as other dogs, the scents of food and flowers, traffic sounds, the altered acoustics of a railway underpass, and obstacles such as…	na	1	1	0	0	0	0	0	0	0	0	0	0
https://doi.org/10.1016/S0168-1591(96)01176-8	Weiss, E.; Greenberg, G. Service dog selection tests: Effectiveness for dogs from animal shelters Applied Animal Behaviour Science 1997;53(4):297-308	Weiss	1997	assistance	1	0	0	0	0	0	0	0	0	0	0	1	0	1	9	0	1	1	0	0	1	0	0	0	0	0	1	0	Excitement; Dominance; Attention/distraction; Fear/submission	1. Sideways approach 2. Initial contact 3. Touch 4. Approach to touch 5. Stare 6. Quick approach 7. Cage exit 9. On leash behaviour 9. Room test 10. Umbrella test 11. Pinch test	nr	1. Sideways approach Crouch down at the side of the cage so that you are touching the cage, look in front of you, not at the dog. The dog should come up to you. 2. Initial contact Turn and face the dog. Talk softly and give eye contact, but do not stare. The dog should be friendly on the other side of the cage. 3. Touch Put your fingers though cage wire and touch the dog while looking towards the…	na [Kansas Guide Dog Selection I]	11	11	0	0	1	0	0	1	0	0	0	0
https://doi.org/10.1016/S0168-1591(96)01126-4	Netto, W.J.; Planta, D.J.U. Behavioural testing for aggression in the domestic dog Applied Animal Behaviour Science 1997;52(3-4):243-263	Netto and Planta	1997	aggression	0	1	0	0	0	0	0	1	0	0	1	1	1	0	112	0	0	1	0	1	0	0	0	0	0	0	1	0	Aggression	1. Car 2. Walk on leash 3. Sit command 4. Down command 5. Dogs behind a fence 6. Confrontation with barking dog 7. Come command 8. Play with owner 9. Tug-of-war with owner 10. Torch in eyes 11. Tug-of-war with test person 12. Pet dog with artificial hand 13. Owner stares at dog 14. Owner holds muzzle 15. Owner pushes dog onto back 16. Owner squeezes groin skin 17. Artificial hand pulls away food …	1. van der Borg et al 1991 17. van der Borg et al 1991	1) Two test-persons approach the dog-owner’s car containing the dog and one of these persons stares at the dog; one of the test-persons knocks on the car window and rattles the door (van der Borg et al., 1991). 2) The owner walks the dog up and down on the leash outdoors, for a distance of 20m. 3) The owner gives the command ” sit’ ; the owner keeps the dog in a sitting position for 20s if necess…	Aggression Test	43	43	0	0	0	0	0	2	0	2	11	0
https://doi.org/10.2752/089279397787000987	Topál, J.; Miklósi, Á.; Csányi, V. Dog-human relationship affects problem solving behavior in the dog Anthrozoos 1997;10(4):214-224	Topal et al	1997	research	0	0	1	0	0	0	0	0	0	0	0	0	0	0	28	0	0	1	0	1	0	1	0	0	0	0	1	0	Social dependence; Social play	Unfamiliar situation test Problem solving	n/a	Unfamiliar situation test We observed the behavior of the dogs during a 10 minute period in an unfamiliar situation. We let the owner and the dog into a furnished room (7m x 4m x 2.5m) where there were 2 chairs, a table, a wardrobe, boxes and plastic dishes on the floor, a small aquarium on the table and pictures on the wall. The floor was divided into quadrates of one square meter. The owner sat…	na	2	2	0	0	0	1	0	0	0	0	0	0
https://doi.org/10.1016/S0031-9384(97)00198-4	Head, E.; Callahan, H.; Cummings, B.J.; Cotman, C.W.; Ruehl, W.W.; Muggenberg, B.A.; Milgram, N.W. Open field activity and human interaction as a function of age and breed in dogs Physiology and Behavior 1997;62(5):963-971	Head et al	1997	research	0	0	1	0	0	0	0	1	0	0	1	0	0	0	68	0	1	1	1	0	1	0	0	1	0	0	1	0	Activity; Exploratory behaviour;	1. Open field test 2. Human interaction	Head, E.; Milgram, N. W. Changes in spontaneous behavior in the dog following oral administration of L-Deprenyl. Pharmaco. Biochemistry. Behavior. 43:749–757; 1991.	Open field testing. The test procedures used in Experiment 1 have been described previously (16). In Experiment 1, the room was 3.66 3 3.66 m in size and it contained a sink, a cupboard and an examining table. The floor was marked 61 3 61 cm squares with black electrical tape to assist in localizing the spatial position of the dog. All dogs in Experiment 1 had previous experience in the test room…	na	2	2	0	0	1	0	0	0	0	0	0	0
https://doi.org/10.1016/S0168-1591(96)01175-6	Wilsson, E.; Sundgren, P.-E. The use of a behaviour test for selection of dogs for service and breeding. II. Heritability for tested parameters and effect of selection based on service dog characteristics Applied Animal Behaviour Science 1997;54(2-3):235-241	Wilsson and Sundgren	1997	military	1	0	0	0	0	0	0	0	0	0	0	0	0	0	2107	0	0	1	0	0	0	0	1	0	0	0	1	0	Mental stability; Willingness to please; Affability; Ardour	See ref	Wilsson and Sundgren, 1996 E. Wilsson, P.-E. Sundgren The use of a behaviour test for selection of dogs for service and breeding. I. Method of testing and evaluating test results in the adult dog, demands on different kinds of service dogs, sex and breed differences Appl. Anim. Behav. Sci., 53 (1996), pp. 279-295	See ref	Swedish Dog Training Centre Test	7	7	0	0	0	0	0	2	1	0	0	0
https://doi.org/10.1016/S0168-1591(96)01174-4	Wilsson, E.; Sundgren, P.-E. The use of a behaviour test for the selection of dogs for service and breeding, I: Method of testing and evaluating test results in the adult dog, demands on different kinds of service dogs, sex and breed differences Applied Animal Behaviour Science 1997;53(4):279-295	Wilsson and Sundgren	1997	military	1	0	0	0	0	0	0	0	0	0	0	1	0	1	2107	0	0	1	0	0	0	0	1	0	0	0	1	0	Courage; Sharpness; Defense drive; Prey drive; Nerve stability; Reaction to gunfire; Temperament/energy level; Hardness; Ability to cooperate; Affability	1. Approachability and tendency to compete 2. Startling test I 3. Startling test II 4. Reaction to loud noise 5. Reaction to successively approaching threat 6. Attack on handler 7. Reaction to gunfire	n/a	2.1.1. Test situation I: Approachability and tendency to compete for objects The dog’s initial reaction to the test leader (TL) is observed; the test leader up to this point is unfamiliar to the dog. The approach is observed where the test leader remains passive and again later when the TL actively tries to make contact with the dog. Thereafter, the handler takes the dog through a short session o…	Swedish Dog Training Centre Test	7	0	0	7	0	0	0	2	1	0	0	0
https://doi.org/10.1016/S0168-1591(97)00094-4	Wilsson, E.; Sundgren, P.-E. Effects of weight, litter size and parity of mother on the behaviour of the puppy and the adult dog Applied Animal Behaviour Science 1998;56(2-4):245-254	Wilsson and Sundgren	1998	military	1	1	1	0	0	0	0	0	0	0	0	0	0	0	867	1	0	1	0	0	0	0	1	0	0	0	1	0	[Behaviour descriptors]	See ref	Puppy test: Wilsson, E., Sundgren, P.-E., 1998. III. Behaviour test for eight-week old puppies—heritabilities of tested behaviour traits and its correspondence to later behaviour. Appl. Anim. Behav. Sci., in press. Adult test: Wilsson, E., Sundgren, P.-E., 1997a. The use of a behaviour test for the selection of dogs for service and breeding, I: Method of testing and evaluating test results in the…	The puppy test consist of 10 different score groups. The puppy was placed in a empty breeding pen and the door was closed. The time until the puppy yelped ‘yelp’ and Ž . shrieked ‘shriek’ was noted. Then the test leader TL entered the pen. The puppy’s Ž . Ž. reaction to the passive person was scored 1–5 ‘contact I’ , where 5 was the highest Ž . intensity in making contact. Then TL rolled a tennis…	Swedish Dog training centre puppy test Swedish Dog training centre test	13	0	0	13	1	1	0	2	2	0	0	0
https://doi.org/10.1016/S0168-1591(97)00093-2	Wilsson, E.; Sundgren, P.-E. Behaviour test for eight-week old puppies - Heritabilities of tested behaviour traits and its correspondence to later behaviour Applied Animal Behaviour Science 1998;58(1-2):151-162	Wilsson and Sundgren	1998	military	0	1	1	0	0	0	0	0	0	0	0	1	0	1	1235	1	0	1	0	0	0	0	1	0	0	0	1	0	Sociability; Independence; Fearfulness; Competitiveness; General activity; Explorative behaviour	1. Vocalisation when isolated 2. Contact I 3. Retrieve 4. Large ball 5. Tug of war 6. Arena test (Adult test see ref)	n/a Adult test: Wilsson, E., Sundgren, P.E., 1997a. The use of a behaviour test for a selection of dogs for service and breeding, I: Method of testing and evaluating test results in the adult dog, demands on different kinds of service dogs, sex and breed differences. Appl. Anim. Behav. Sci. 53, 279–295.	2.1.1. Part I: Õocalisation when isolated One puppy is randomly picked out and placed in an empty breeding pen approx. Ž 2.5=3.0 m . The puppy is left alone in the pen and the door to the pen is closed. The . test is carried out in order to test the emotional distress when isolated. 2.1.1.1. Yelp. The time until the puppy whines or yelps is noted. If the puppy does not vocalise within 5 min the s…	Swedish Dog training centre puppy test Swedish Dog training centre test	13	6	0	7	1	1	0	2	2	0	0	0
https://doi.org/10.1016/S0168-1591(98)00232-9	Seksel, K.; Mazurski, E. J.; Taylor, A. Puppy socialisation programs: short and long term behavioural effects Applied Animal Behaviour Science 1999;62(4):335-349	Seksel et al	1999	research	1	0	0	0	0	0	0	1	0	1	0	0	0	0	60	1	0	0	0	1	0	0	0	0	0	0	1	0	Social; Novel; Handling; Commands	1. Thunderstorm tape 2. Open umbrella 3. Squeaky toy 4. Hairdryer 5. Vacuum cleaner 6. Tennis ball 7. Owner 8. Stranger - male 9. Stranger - female 10. Cat 11. Dog 12. Pick up 13. Look in mouth 14. Stroke on head 15. Hold paws 16. Roll on side 17. Come 18. Sit 19. Stay 20. Drop 21. Wait	n/a	Novel Thunderstorm tape A tape recorder on a table played the thunderstorm tape Full Thunder, 68–86 db Ž. Ž . approximately 1 m away from the subject. Open umbrella A black umbrella 90 cm diam was opened approximately 1 m away from the Ž . subject and then placed on the floor directly in front of the subject. Squeaky toy A squeaky toy 80–82 db was squeezed 3–4 times directly in front of the subje…	na	21	21	0	0	0	0	0	1	1	1	1	1
https://doi.org/10.1016/S0168-1591(99)00038-6	Slabbert, J.M.; Odendaal, J.S.J. Early prediction of adult police dog efficiency - A longitudinal study Applied Animal Behaviour Science 1999;64(4):269-288	Slabbert and Odendaal	1999	otherworking	1	0	0	0	0	0	0	0	0	0	0	1	0	1	167	1	1	0	0	0	0	0	1	0	0	0	0	1	na	1. Obstacle test 2. Retrieval test 3. Startle test 4. Gunshot test 5. Aggression test	n/a	2.1. Obstacle test 8 weeks ( ) The test consisted of the puppy’s ability to manage obstacles to reach the handler or its food. The puppies were tested individually at the age of 8 weeks on an obstacle course consisting of a fenced area of approximately 15 m long. The puppy was placed over the fence by the handler. The latter then moved to a position at the end of the obstacle course, from where t…	South African Police Service Dog Tests	5	5	0	0	0	0	0	0	0	0	0	0
https://doi.org/10.1007/s100710050046	McKinley, Jean; Sambrook, Thomas D. Use of human-given cues by domestic dogs ( <i>Canis familiaris</i>) and horses ( <i>Equus caballus</i>) Animal Cognition 2000;3(1):13-22	McKinley and Sambrook	2000	research	0	0	1	0	0	0	0	0	0	0	0	0	0	0	16	0	0	1	1	1	0	0	0	0	0	0	0	1	Ability to use human cues	Object-choice tasks 1. Point 2. Head 3. Gaze 4. Control	nr	Food (dry commercial treats) was hidden under one of two opaque plastic cups placed behind screens measuring 38 cm wide and 25 cm in height. Screens were placed approximately 70 cm apart and were used to ensure that the subject could not see where food was placed when the cup was lifted during the baiting procedure. The cups subtended an angle of approximately 75° at the cuer. Subjects were teste…	na	4	4	0	0	0	0	0	0	0	0	0	0
https://doi.org/10.1017/S0962728600022247	Beerda, B.; Schilder, M.B.H.; Van Hooff, J.A.R.A.M.; De Vries, H.W.; Mol, J.A. Behavioural and hormonal indicators of enduring environmental stress in dogs Animal Welfare 2000;9(1):49-62	Beerda et al	2000	research	0	0	1	1	0	0	0	0	0	0	0	0	0	0	72	0	0	1	0	1	0	0	0	1	0	0	1	0	Chronic stress	1. Undisturbed behaviour 2. Door slamming 3. Approached by familiar person	n/a	The undisturbed behaviour which the dogs displayed inside their home kennel was recorded on video, using a Panasonic M7 video recorder (van Hulskamp, Nieuwegein) for IOmin on 6 different days between 1430h and 1700h. After a dog had been recorded for lOmin, it was startled by slamming the entrance door of the housing facility. The dog's response to this stimulus was recorded for 5min. On one of t…	na	2	2	0	0	0	0	0	0	0	0	0	0
https://doi.org/10.1101/lm.41701	Siwak, C.T.; Tapp, P.D.; Milgram, N.W. Effect of age and level of cognitive function on spontaneous and exploratory behaviors in the beagle dog Learning and Memory 2001;8(6):317-325	Siwak et al	2001	research	0	0	1	0	0	0	0	1	1	0	1	0	0	0	30	0	0	1	1	0	0	0	0	1	0	0	1	0	Locomotion; Exploration; Social interaction	1. Open field test 2. Mirror test 3. Human interaction test 4. Curiosity test 5. Silhouette test 6. Model dog test	Mirror test: Gallup 1968 [ Primates] Human interaction: Head et al 1997 Silhouette: Fox and Weisman 1969	Open Field Test For the open field test, a profile of the animal’s total behavior pattern in an empty room over a 10-min period was obtained. Mirror Test A mirror was placed against one wall of the test room. The mirror was secured to the wall and cleaned between tests. Additional behavioral measures for this test were time spent reacting to the reflection and frequency of sniffing the reflection…	na	6	5	0	1	1	1	0	0	3	0	0	0
https://doi.org/10.1016/S0168-1591(01)00139-3	Hennessy, M.B.; Voith, V.L.; Mazzei, S.J.; Buttram, J.; Miller, D.D.; Linden, F. Behavior and cortisol levels of dogs in a public animal shelter, and an exploration of the ability of these measures to predict problem behavior after adoption Applied Animal Behaviour Science 2001;73(3):217-233	Hennessy et al	2001	shelter	0	0	1	1	0	0	0	0	0	0	0	1	0	1	166	0	1	1	1	0	1	0	0	0	0	0	1	0	Locomotor activity; Flight; Sociability; Timidity; Solicitation; Wariness	1. Initial reaction to test arena 2. Reaction to person 3. Toy car 4. Air horn	n/a	To begin Phase 1, the handler brought the dog on lead from its living cage to a door opening into the test arena (∼15 s walk). The lead was removed, and the dog was placed into the arena. During the next 2 min, the observer recorded the frequency of line-crossings, jumping, escape attempts, vocalizing, and the number of seconds spent in the well of the door leading from the test arena (see Table …	na (Shelter behaviour test)	4	4	0	0	1	0	0	0	0	1	0	0
https://doi.org/10.1016/S0031-9384(01)00632-1	Siwak, C.T.; Murphey, H.L.; Muggenburg, B.A.; Milgram, N.W. Age-dependent decline in locomotor activity in dogs is environment specific Physiology and Behavior 2002;75(1-2):65-70	Siwak et al	2002	research	0	0	1	0	0	0	0	0	0	0	0	1	1	0	52	0	0	1	1	0	0	0	0	1	0	0	1	0	Behavioural activity	Open field test	Head E, Callahan H, Cummings BJ, Cotman CW, Ruehl WW, Muggenburg BA, Milgram NW. Open field activity and human interaction as a function of age and breed in dogs. Physiol Behav 1997;62: 963 – 71. [23] Head E, Milgram NW. Changes in spontaneous behavior in the dog following oral administration of L-deprenyl. Pharmacol Biochem Behav 1992;43:749 – 57.	Experimental design Six tests were performed to compare the effect of age on open-field and home-cage behavior. Two were in an open field and four were in the animals’ home cages. The study was conducted over a 1-week period. The open-field tests were conducted on Days 1 and 5. Two daily home-cage tests were performed on Days 3 and 7. 2.3. Behavioral testing procedures The open field was a 3.81 _…	na	1	0	0	1	1	0	0	0	0	0	0	0
https://doi.org/10.1207/S15327604JAWS0501_4	Weiss, E. Selecting shelter dogs for service dog training Journal of Applied Animal Welfare Science 2002;5(1):43-62	Weiss	2002	assistance	1	0	1	0	0	0	0	0	0	0	0	1	0	1	75	0	1	1	0	0	1	0	0	0	0	0	1	0	Fear; Submission; High energy-high strung; Dog aggression; Dominance	1. Controlled walk 2. Fetch 3. The pinch 4. Sensitivity 5. The stranger 6. Umbrella test 7. Sound sensitivity 8. The stare 9. The object 10. Other dog 11. Settle 12. Activity level 13. Jumping at people 14. Play aggression	Weiss, E.; Greenberg, G. Service dog selection tests: Effectiveness for dogs from animal shelters Applied Animal Behaviour Science 1997;53(4):297-308	Controlled walk Spend up to 5 minutes working on a controlled walk, correcting the dog for pulling on the leash by using a collar correction and using high praise. Pass The dog should walk by the handler for the majority of the time, be friendly, and tolerate corrections. Fail Sustained lack of attention toward handler; no improvement in pulling or walking position during the 5 minutes. Fetch Tak…	na [Kansas Guide Dog Selection II]	12	8	0	4	1	0	0	1	1	0	1	0
https://doi.org/10.1016/S0168-1591(02)00120-X	Svartberg, K. Shyness-boldness predicts performance in working dogs Applied Animal Behaviour Science 2002;79(2):157-174	Svartberg	2002	research	0	1	0	0	0	0	0	0	0	0	0	1	0	1	2655	0	0	1	0	1	0	0	0	0	0	0	2	0	Playfulness; Curiosity/fearlessness; Sociability; Aggressiveness	see ref	Svartberg, K., Forkman, B., 2002. Personality traits in the domestic dog (Canis familaris). Appl. Anim. Behav. Sci. 79, 133–155.	see ref	Dog mentality assessment (DMA)	10	0	0	10	0	0	1	1	0	1	0	0
https://doi.org/10.1016/S0168-1591(02)00134-X	Ruefenacht, S.; Gebhardt-Henrich, S.; Miyake, T.; Gaillard, C. A behaviour test on German Shepherd dogs: Heritability of seven different traits Applied Animal Behaviour Science 2002;79(2):113-132	Ruefenacht et al.	2002	temperament	0	1	0	0	0	0	0	0	0	0	0	0	0	0	3497	0	0	1	0	1	0	0	0	0	0	0	1	0	Self-confidence; Nerve stability; Reaction to gunfire; Temperament; Hardness; Sharpness; Defence drive; Fighting drive	1. Approaching the handler 2. Behaviour in friendly situations 3. Reaction to different environmental stimuli 4. Reaction to gunfire 5. Play with a toy 6. Handler-defence 7. Self-defence 8. Fighting drive	n/a (in German)	2.2.1. Part 1: Approaching the handler The judge approaches the handler, who keeps the dog on the leash. The judge verifies the identity of the dog by controlling its ear tattoo. The dog is let off the leash and the judge asks the handler several questions about the dog: age, living space, contact with the environment, history of ownership, relationship of dog to handler, previous working dog tra…	Swiss German Shepherd Dog field behaviour test	8	8	0	0	0	0	0	0	6	0	0	0
https://doi.org/10.1016/S0168-1591(02)00121-1	Svartberg, K.; Forkman, B. Personality traits in the domestic dog (Canis familiaris) Applied Animal Behaviour Science 2002;79(2):133-155	Svartberg and Forkman	2002	research	0	1	0	0	0	0	0	0	0	0	0	0	0	0	15329	0	0	1	0	1	0	0	0	0	0	0	1	0	; Playfulness; Curiosity/fearlessness; Sociability; Chase-proneness; Aggressiveness	1. Social contact 2. Play 1 3. Chase 4. Passive situation 5. Distance play 6. Sudden appearance 7. Metallic noise 8. Ghosts 9. Play 2 10. Gunshots	n/a	2.5.1. Social contact The dog’s reaction to a stranger is tested and described. Handler and dog approaches a passive person, whom the dog has not met earlier (TL). The TL greets the handler and shakes his hand, after which he greets the dog. The TL takes the leash and takes a short walk (10 m) with the dog, but without the handler. During the walk the TL stops and pets the dog at a distance from …	Dog mentality assessment (DMA)	10	10	0	0	0	0	1	1	0	1	0	0
https://doi.org/10.1023/A:1025714431089	van den Berg, L; Schilder, MBH; Knol, BW Behavior genetics of canine aggression: Behavioral phenotyping of golden retrievers by means of an aggression test BEHAVIOR GENETICS 2003;33(5):469-483	van den berg et al	2003	aggression	0	0	1	0	0	0	0	0	0	0	0	1	1	0	83	0	1	1	1	1	0	0	0	0	0	0	1	0	Aggression; Fear	22 unnamed subtests (see methods)	Netto, W. J., and Planta, D. J. U. (1997). Behavioural testing for aggression in the domestic dog. Appl. Anim. Behav. Sci. 52:243–263.	1. Two test-persons approach the dog-owner’s car containing the dog, and both stare at the dog and knock on the car window. The owner is out of the dog’s sight during this subtest. **** rep G176 After the first subtest, the owner walks the dog up and down with a leash outdoors and demonstrates the dog’s obedience to the basic commands “sit,” “down,” and “come.” *** adap G177 2. Confrontation with…	Aggression Test	20	1	6	13	0	0	0	1	0	1	7	0
https://doi.org/10.1016/S0168-1591(03)00040-6	King, T.; Hemsworth, P.H.; Coleman, G.J. Fear of novel and startling stimuli in domestic dogs Applied Animal Behaviour Science 2003;82(1):45-64	King et al	2003	research	0	0	1	1	1	0	0	1	0	0	1	0	0	0	108	0	0	1	0	0	0	0	0	1	0	0	1	0	Response to novelty; Exploration; Response to startling stimuli	1. Light/dark test 2. Elevated plus maze test 3. Novel object test 4. Startling stimulus test	Goddard and Beilharz, 1984	Light/dark test The light/dark box used in this experiment was a modification of the apparatus used for mice by Cheng et al. (1994) and pigs by Anderson et al. (2000). It was adjusted in size to comfortably accommodate a large dog. The apparatus was located in a room adjacent to the accommodation pens and consisted of two compartments 1:5 m 1:5 m 1:5m (l w h), with one compartment painted white a…	na	4	2	2	0	0	0	0	1	0	1	0	0
https://doi.org/10.1016/S0376-6357(02)00161-4	Wells, D. L. Lateralised behaviour in the domestic dog, Canis familiaris Behavioural Processes 2003;61(1/2):27-35	Wells	2003	research	0	0	1	0	0	0	0	0	0	0	0	0	0	0	53	0	0	1	0	1	0	0	0	0	0	0	0	1	Laterality; Paw preference	1. Paw lifting 2. Blanket removal 3. Food retrieval	nr	2.2.1. Task 1: paw lifting (arbitrary action) The dog was required, upon instruction from the experimenter, to sit and lift its paw (i.e. ‘give’ a paw). It was ensured that the animal was sitting symmetrically before the command to lift a paw was issued to prevent the possibility of unequal weight distribution between hind haunches influencing the dog’s paw preference. The paw that was first lift…	na	3	3	0	0	0	0	0	0	0	0	0	0
https://doi.org/10.1677/joe.0.1800439	Hydbring-Sandberg, E; von Walter, LW; Hoglund, K; Svartberg, K; Swenson, L; Forkman, B Physiological reactions to fear provocation in dogs JOURNAL OF ENDOCRINOLOGY 2004;180(3):439-448	Hydbring-Sandberg et al	2004	research	0	1	0	1	1	0	0	0	0	0	0	1	1	0	13	0	0	1	1	1	0	0	0	0	0	0	1	0	Fearfulness	1. Floor test 1 2. Floor test 2 3. Floor test 3 2. Gunshot test	n/a	The floor test was divided into three parts: ‘floor 1’, ‘stairs’, and ‘floor 2’. ‘Floor 1’ included passages on plastic and parquet floors. The ‘stairs’ consisted of an open marble spiral staircase. ‘Floor 2’ included passages on clinker, concrete, iron grids, and wobbling boards. To standardize the procedure, the same person, the test leader, held all dogs on a 2·3 m long leash during the test. …	na	4	4	0	0	0	0	0	0	0	0	0	0
https://doi.org/10.1016/j.bbr.2004.01.009	Quaranta, A.; Siniscalchi, M.; Frate, A.; Vallortigara, G. Paw preference in dogs: Relations between lateralised behaviour and immunity Behavioural Brain Research 2004;153(2):521-525	Quaranta et al	2004	research	0	0	1	0	0	0	0	0	0	0	0	0	0	0	76	0	0	1	0	1	0	0	0	0	0	0	0	1	Laterality	Tape test	n/a	The test consisted of the removal of an adhesive tape (3 MTM Scotch® MagicTM 810) of three different sizes (19 mm×38 mm; 10 mm×20 mm; 5 mm×10 mm, adjusted for the size of different animals) located longitudinally to the midline on the nasal bridge in such a way that it could not be seen by the animal [18] (see Fig. 1). The test was carried out in an open field within the clinic, which was always …	na	1	1	0	0	0	0	0	0	0	0	0	0
https://doi.org/10.1016/j.applanim.2004.03.007	Lindberg, S.; Strandberg, E.; Swenson, L. Genetic analysis of hunting behaviour in Swedish Flatcoated Retrievers Applied Animal Behaviour Science 2004;88(3-4):289-298	Lindberg et al	2004	temperament	1	1	0	0	0	0	0	0	0	0	0	0	0	0	1159	0	0	1	0	1	0	0	0	0	0	0	1	0	Excitement; Willingness to retrieve; Independence	1. Reaction to shot 2. Single marking test 3. Searching and retrieving 4. Interest in water retrieving 5. Waiting passively in a group	n/a	The test consists of six separate subtests in which the dog’s reactions are scored. In subtest 3 several different traits are described. The subtests are presented below and descriptions are given for the lowest and the highest score in each subtest: 1. Reaction to shot: All participating dogs are lined up, a person throws a dummy (a canvas or plastic object used to simulate birds in Retriever tr…	Swedish Flatcoated Retriever club	5	5	0	0	0	0	1	0	0	3	0	0
https://doi.org/10.1016/j.applanim.2005.04.009	Dreschel, N.A.; Granger, D.A. Physiological and behavioral reactivity to stress in thunderstorm-phobic dogs and their caregivers Applied Animal Behaviour Science 2005;95(3-4):153-168	Dreschel and Granger	2005	research	0	1	0	1	0	0	0	1	1	0	0	1	1	0	19	0	0	1	0	1	0	0	0	0	0	0	1	0	Fear of thunderstorms	Simulated thunderstorm	n/a	To minimize the influence of unfamiliar settings and strangers on the dyads’ behavior, all testing took place in the dogs’ own homes and was performed by their primary caregiver, sometimes with the help of other family members. The principal investigator (NAD) visited the home at least 4 h (usually > 24 h) prior to testing to demonstrate and explain the testing procedure and to set up the videota…	na	1	1	0	0	0	0	0	0	0	0	0	0
https://doi.org/10.1016/j.applanim.2005.04.006	Lucidi, P.; Bernabò, N.; Panunzi, M.; Villa, P.D.; Mattioli, M. Ethotest: A new model to identify (shelter) dogs' skills as service animals or adoptable pets Applied Animal Behaviour Science 2005;95(1-2):103-122	Lucidi et al	2005	otherworking	0	1	0	0	0	0	0	0	0	0	0	1	1	0	23	0	0	1	0	0	1	0	0	0	0	0	1	0	Aggressiveness; Dominance; Initiative; Sociability/diffidence; Fearfulness	Test A - response to normal patting - response to harsher manipulations Test B - People approach dog's environment - Gate is opened - Known people enter - Jump on people - Meet other dogs - Unknown people enter - Jump on unknown people - Meet other dogs - Strong stimulus Test C - Enter a new room - Going up the stairs - Walking on a leash - Sit down! - Lie down! - Stand up - Play - Jumping up on …	n/a	Test A Focussed on two discriminating parameters – aggressiveness and dominant or nondominant temperament (Table 2) – that were the first key parameters for the dogs to work side by side with human partners and thus to progress to test B. The aggressiveness evaluated was both intraspecific, the tendency to attack other dogs (A1a), and interspecific, the tendency to attack humans (A1b). Temperamen…	Ethotest	20	20	0	0	1	0	1	0	0	0	3	0
https://doi.org/10.1016/j.applanim.2005.02.001	Vas, J; Topal, J; Gacsi, M; Miklosi, A; Csanyi, V A friend or an enemy? Dogs' reaction to an unfamiliar person showing behavioural cues of threat and friendliness at different times APPLIED ANIMAL BEHAVIOUR SCIENCE 2005;94(1-2):99-115	Vas et al	2005	research	0	1	0	0	0	0	0	1	0	1	0	0	0	0	60	0	0	1	0	1	0	0	0	0	0	0	1	0	No traits labelled - social responses	1. Friendly approach 2. Threatening approach	n/a	2.1.2.1. Friendly approach. The Stranger stood 5 m away from the dog and called it by its name. When the dog gazed at her face, she started to approach it in normal speed of walk while she spoke in a friendly manner to the animal and tried to keep continuous eye contact with it. If the dog showed explicit signs of fear or aggression (passive or active avoidance, attack, vocalization—in detail see…	na	2	2	0	0	0	0	0	0	0	0	0	0
https://doi.org/10.1016/j.anbehav.2004.04.011	Svartberg, K.; Tapper, I.; Temrin, H.; Radesäter, T.; Thorman, S. Consistency of personality traits in dogs Animal Behaviour 2005;69(2):283-291	Svartberg	2005	research	0	1	0	0	0	0	0	1	0	0	1	0	0	0	81	0	0	1	0	1	0	0	0	0	0	0	1	0	; Playfulness; Curiosity/fearlessness; Sociability; Chase-proneness; Aggressiveness	See ref (gunshots excluded)	Svartberg, K., Forkman, B., 2002. Personality traits in the domestic dog (Canis familaris). Appl. Anim. Behav. Sci. 79, 133–155.	See ref	Dog mentality assessment (DMA)	10	0	0	10	0	0	1	1	0	1	0	0
https://doi.org/10.1016/j.applanim.2005.02.016	Fuchs, T.; Gaillard, C.; Gebhardt-Henrich, S.; Ruefenacht, S.; Steiger, A. External factors and reproducibility of the behaviour test in German shepherd dogs in Switzerland Applied Animal Behaviour Science 2005;94(3-4):287-301	Fuchs et al	2005	temperament	1	0	0	0	0	0	0	1	0	0	1	1	1	0	149	0	0	1	0	1	0	0	0	0	0	0	1	0	Self-confidence; Nerve stability; Reaction to gunfire; Temperament; Hardness; Sharpness; Defence drive	see ref	Ruefenacht, S.; Gebhardt-Henrich, S.; Miyake, T.; Gaillard, C. A behaviour test on German Shepherd dogs: Heritability of seven different traits Applied Animal Behaviour Science 2002;79(2):113-132	see ref	Swiss German Shepherd Dog field behaviour test	8	0	0	8	0	0	0	0	6	0	0	0
https://doi.org/10.1016/j.applanim.2004.08.004	Pongrácz, P.; Miklósi, Á.; Vida, V.; Csányi, V. The pet dogs ability for learning from a human demonstrator in a detour task is independent from the breed and age Applied Animal Behaviour Science 2005;90(3-4):309-323	Pongracz et al	2005	research	0	0	1	0	0	0	0	0	0	0	0	0	0	0	180	0	1	1	1	1	0	0	0	0	0	0	0	1	Ability for learning from a human demonstrator	Detour task	Pongracz et al 2003a	Experiments were executed outdoors. The experimental device was a V-shaped fence, 1 m high, with both of its sides being 3 m long (Fig. 1). The fence was constructed from a steel frame, covered with transparent wire-mesh. The fence was set up by pushing the steel spikes protruding from its bottom into the soil. The steel frame prevented the dogs from digging themselves under the fence. Every dog …	na	3	3	0	0	0	0	0	0	0	0	0	0
https://doi.org/10.1016/j.applanim.2004.08.030	Svartberg, K. A comparison of behaviour in test and in everyday life: Evidence of three consistent boldness-related personality traits in dogs Applied Animal Behaviour Science 2005;91(1-2):103-128	Svartberg	2005	temperament	0	1	0	0	0	0	0	0	0	0	0	1	1	0	697	0	0	1	0	1	0	0	0	0	0	0	1	0	Boldness; Playfulness; Chase-proneness; Curiosity/fearlessness; Sociability; Aggressiveness; Distance-playfulness	1. Social contact 2. Play 1 3. Chase 4. Passive situation 5. Distance play 6. Sudden appearance 7. Metallic noise 8. Ghosts 9. Play 2 10. Gunshots	Svartberg, K., and B. Forkman. 2002. Personality traits in the domestic dog (Canis familiaris). Appl. Anim. Behav. Sci. 79:133–155.	2.3.1. Social contact The dog and handler approached a stranger (the test-leader), who greeted the handler and the dog. The test-leader took the leashed dog for a short walk, during which the testleader stopped and petted the dog. Back with the handler the test-leader made a brief physical examination of the dog (behavioural variables: greeting reaction, cooperation and reaction to physical handl…	Dog mentality assessment (DMA)	10	0	0	10	0	0	1	1	0	1	0	0
https://doi.org/10.1016/j.livprodsci.2004.11.004	Strandberg, E.; Jacobsson, J.; Saetre, P. Direct genetic, maternal and litter effects on behaviour in German shepherd dogs in Sweden Livestock Production Science 2005;93(1):33-42	Strandberg et al	2005	research	0	1	0	0	0	0	0	0	0	0	0	0	0	0	5959	0	0	1	0	1	0	0	0	0	0	0	1	0	Playfulness; Chase-proneness; Curiosity/Fearlessness; Aggressiveness	see ref	K. Svartberg, B. Forkman Personality traits in the domestic dog (Canis familiaris) Appl. Anim. Behav. Sci., 79 (2002), pp. 133-155	see ref	Dog Mentality Assessment (DMA)	10	0	0	10	0	0	1	1	0	1	0	0
https://doi.org/10.1016/j.tvjl.2005.02.028	Kim, H.H.; Yeon, S.C.; Houpt, K.A.; Lee, H.C.; Chang, H.H.; Lee, H.J. Effects of ovariohysterectomy on reactivity in German Shepherd dogs Veterinary Journal 2006;172(1):154-159	Kim et al	2006	research	0	1	0	0	0	0	0	0	0	0	0	0	0	0	14	0	1	1	0	0	0	0	0	1	0	0	1	0	Reactivity	Stranger and dog approach kennel	n/a	The responses of the bitches to the approach of a unfamiliar human with a dog unknown to the test dog to within 1 m of the dogs kennel were recorded using a Digital Palmcorder four and five months after surgery when the dogs were 10–15 months old. The 14 dogs were observed twice one week apart at 4 months and twice one week apart at 5 months making a total of 56 observations. Only the focal dog r…	na	1	1	0	0	0	0	0	0	0	0	1	0
https://doi.org/10.1016/j.applanim.2005.11.005	Pérez-Guisado, J.; Lopez-Rodríguez, R.; Muñoz-Serrano, A. Heritability of dominant-aggressive behaviour in English Cocker Spaniels Applied Animal Behaviour Science 2006;100(3-4):219-227	Perez-Guisado et al	2006	temperament	0	1	0	0	0	0	0	0	0	0	0	0	0	0	51	1	0	0	0	1	0	0	0	0	0	0	1	0	Dominance	1. Social attraction 2. Following 3. Restraint 4. Social dominance 5. Elevation dominance	Campbell WE. A behavior test for puppy selection. Mod Vet Pract 1972;12:29–33.	(1) Social attraction: The puppy is placed at one end of the room (or in the centre of a particularly large room) facing the wall. TL quickly moves in the opposite direction away from the puppy, kneels down and claps his hands to gain the puppy’s attention. Possible responses include: (a) the puppy comes readily, tail up, seeking contact with TL; (b) the puppy comes readily, tail down, makes no c…	Campbell test	5	0	0	5	0	0	0	0	0	0	0	0
https://doi.org/10.1016/j.beproc.2006.05.011	Poyser, F.; Caldwell, C.; Cobb, M. Dog paw preference shows lability and sex differences Behavioural Processes 2006;73(2):216-221	Poyser et al	2006	research	0	0	1	0	0	0	0	0	0	0	0	0	0	0	79	0	0	1	0	0	1	0	0	0	0	0	0	1	Laterality	1. Chew 2. Tape 3. Ball	2. Quaranta, A., Siniscalchi, M., Frate, A., Vallortigara, G., 2004. Paw preference in dogs: relations between lateralised behaviour and immunity. Behav. Brain Res. 153, 521–525. 3. [CATS]. Fabre-Thorpe et al. (1993)	1.2.2. Chew (Fig. 1a) This test was designed to detect paw preference by measuring the total time each paw was used during food manipulation. The dog was provided with a raw hide chew, and its paw contacts with the chew were observed. The foot holding the chew down was defined as the “dominant” paw; if both paws were used to hold the chew between them, with neither paw on top, this was recorded a…	na	3	2	0	1	0	0	0	0	0	0	0	0
https://doi.org/10.1111/j.1601-183X.2005.00155.x	Saetre, P.; Strandberg, E.; Sundgren, P.-E.; Pettersson, U.; Jazin, E.; Bergström, T.F. The genetic contribution to canine personality Genes, Brain and Behavior 2006;5(3):240-248	Saetre et al	2006	temperament	0	1	0	0	0	0	0	0	0	0	0	0	0	0	10553	0	0	1	0	1	0	0	0	0	0	0	1	0	Shyness-boldness; Aggression	see ref	Svartberg (2005)	see ref	Dog mentality assessment (DMA)	10	0	0	10	0	0	1	1	0	1	0	0
https://doi.org/10.1016/j.applanim.2005.06.014	Svartberg, K. Breed-typical behaviour in dogs - Historical remnants or recent constructs? Applied Animal Behaviour Science 2006;96(3-4):293-313	Svartberg	2006	research	0	1	0	0	0	0	0	0	0	0	0	0	0	0	13097	0	0	1	0	1	0	0	0	0	0	0	1	0	Playfulness; Curiosity/fearlessness; Sociability; Aggressiveness	see ref	Svartberg, K., Forkman, B., 2002. Personality traits in the domestic dog (Canis familaris). Appl. Anim. Behav. Sci. 79, 133–155.	see ref	Dog mentality assessment (DMA)	10	0	0	10	0	0	1	1	0	1	0	0
https://doi.org/10.1016/j.applanim.2006.03.021	Ley, J; Coleman, GJ; Holmes, R; Hemsworth, PH Assessing fear of novel and startling stimuli in domestic dogs APPLIED ANIMAL BEHAVIOUR SCIENCE 2007;104(1-2):71-84	Ley et al	2007	research	0	0	1	1	1	0	0	0	0	0	0	1	1	0	24	0	0	0	0	0	0	0	0	1	0	0	1	0	Fear ; Novelty; Exploration; Startling	1. Light/dark test 2. Elevated plus maze test 3. Novel object test 4. Startling stimulus test	King, T., Hemsworth, P., Coleman, G., 2003. Fear of novel and startling stimuli in domestic dogs. Appl. Anim. Behav. Sci. 82, 45–64	Each dog was tested individually and returned to its pen immediately on completion of each test and all dogs completed each test before the next test was started. The minimum time between the start of consecutive tests was 30 min. The tests were conducted as follows. 2.3.1. Light/dark test The light dark box is designed to present novel characteristics of contrasting light and dark areas to the t…	na	4	0	0	4	0	0	0	1	0	1	0	0
https://doi.org/10.1016/j.yhbeh.2007.08.001	Horváth, Z.; Igyártó, B.-Z.; Magyar, A.; Miklósi, Á. Three different coping styles in police dogs exposed to a short-term challenge Hormones and Behavior 2007;52(5):621-630	Horváth et al	2007	research	0	1	1	1	0	0	0	1	0	1	0	0	0	0	60	0	0	1	1	0	0	1	0	0	0	0	1	0	Fearfulness; Aggressiveness; Ambivalence	1. dog with muzzle 2. dog without muzzle 3. dog with handler without muzzle	Vas, J., Topál, J., Gácsi, M., Miklósi, Á., Csányi, V., 2005. A friend or enemy? Dogs' reaction to an unfamiliar person showing behavioural cues of threat and friendliness at different times. Appl. Anim. Behav. Sci. 94, 99–115.	Episode 1: dog with muzzle The handler was asked to tie up his dog, wearing a muzzle to an isolated tree with a 2 m long chain and leave it alone (Fig. 1a). The handler hid behind a nearby tree 10 m from his/her dog, where he/she was not visible to the dog. In this first episode, the dog wore a muzzle and the decoy had a stick (40 cm) in his hand. After 1 min, the decoy, holding a 40 cm stick in …	na	3	2	1	0	0	0	0	0	0	0	0	0
https://doi.org/10.1016/j.bbr.2007.08.014	Quaranta, A.; Siniscalchi, M.; Albrizio, M.; Volpe, S.; Buonavoglia, C.; Vallortigara, G. Influence of behavioural lateralization on interleukin-2 and interleukin-6 gene expression in dogs before and after immunization with rabies vaccine Behavioural Brain Research 2008;186(2):256-260	Quaranta et al	2008	research	0	0	1	0	0	0	0	0	0	0	0	0	0	0	18	0	0	1	0	0	0	0	0	1	0	0	0	1	Laterality	Tape test	Quaranta A, Siniscalchi M, Frate A, Vallortigara G. Paw preference in dogs: relations between lateralised behavior and immunity. Behav Brain Res 2004;153:521–5.	Paw preference was estimated according to the method of Quaranta et al. [15]. The behavioural test involved watching the removal of an adhesive tape (3MTM Scotch® MagicTM 810) of three different sizes (19 mm × 38 mm; 10 mm × 20 mm; 5 mm × 10 mm, adjusted for the size of different animals) located longitudinally to the midline on the nasal bridge in such a way that it could not be seen by the anim…	na	1	0	0	1	0	0	0	0	0	0	0	0
https://doi.org/10.1016/j.applanim.2008.05.005	Diesel, G.; Brodbelt, D.; Pfeiffer, D.U. Reliability of assessment of dogs' behavioural responses by staff working at a welfare charity in the UK Applied Animal Behaviour Science 2008;115(3-4):171-181	Diesel et al	2008	shelter	1	0	0	0	0	0	0	1	1	1	0	0	0	0	21	0	0	1	0	0	1	0	0	0	0	0	1	0	Fear-aggressive; Nervous; Indifferent; Well-behaved; Excitable; Pushy-aggressive	1. Approached in kennel 2. Handling and grooming 3. Reaction to other dogs	na	Each dog was approached in its own kennel, the closest representation of a ‘‘home territory’’ in a kennel situation. Each pen was of a similar structure but orientation of filming and light levels varied. For the assessment of handling and grooming, dogs were either taken out of their kennel and moved to a separate room where the same assessment process was conducted for each dog or they were ass…	Dogs Trust rehoming assessment	3	3	0	0	0	0	0	0	0	0	1	0
https://doi.org/10.1016/j.jveb.2008.04.001	Bräm, M.; Doherr, M.G.; Lehmann, D.; Mills, D.; Steiger, A. Evaluating aggressive behavior in dogs: a comparison of 3 tests Journal of Veterinary Behavior: Clinical Applications and Research 2008;3(4):152-160	Bram et al	2008	temperament	1	0	0	0	0	0	0	0	0	0	0	1	1	0	60	0	0	1	0	1	0	0	0	0	0	0	1	0	Aggression	na	n/a	Test 1: There are 2 parts to this test; the first is located within a fenced area where the dog is mostly off-leash, and the second is on a quiet road bordering the fenced area. The owners may motivate their dogs as they usually do, that is, using voice, treats, or toys. In the fenced area: 1. The dog is let free to wander around and investigate the fenced area (for 1 to 2 minutes), then the owne…	Test of the American Staffordshire Terrier Club; Halterprufung; Test of the Canton of Basel-Stadt	19	19	0	0	2	0	0	0	0	0	3	1
https://doi.org/10.1016/j.applanim.2007.09.010	Svobodová, I.; Vápeník, P.; Pinc, L.; Bartoš, L. Testing German shepherd puppies to assess their chances of certification Applied Animal Behaviour Science 2008;113(1-3):139-149	Svobodova et al	2008	otherworking	1	0	0	0	0	0	0	0	0	0	0	1	0	1	965	1	0	0	0	0	0	0	1	0	0	0	1	0	Factor for movement; Factor for responding to noise; Factor for attitute to predation	1. Independent movement and interactions with tester 2. Negotiating obstacles 3. Response to distracting stimuli caused by a shovel 4. Entering a room 5. Behaviour toward person 6. Behaviour in new environments 7. Response to distracting noise while left alone 8. Response to loud distracting stimuli 9. Retrieval 10. Tug of war	n/a	2.2.1. Independent movement and interactions with the tester The tester evaluated responses of the puppy to distracting stimuli (such as hand slaps) while being led along the testing route of 50 m. The closer to the tester the puppy was and the more interactions with the tester it initiated, the higher the score. 2.2.2. Negotiating obstacles The tester evaluated the animal’s speed and hesitation …	Puppy Test (Police Behavioural Test for Puppies)	10	10	0	0	1	0	0	0	0	0	0	0
https://doi.org/10.1080/13576500802201505	Batt, L.; Batt, M.; Baguley, J.; McGreevy, P. Stability of motor lateralisation in maturing dogs Laterality 2008;13(5):468-479	Batt et al	2008	research	0	0	1	0	0	0	0	1	0	1	1	0	0	0	43	0	1	1	0	0	0	0	1	0	0	0	0	1	Laterality	1. Tape-removal test 2. Kong test	Methods described in: Batt, Lara; Batt, Marjolyn; McGreevy, Paul Two tests for motor laterality in dogs Journal of Veterinary Behavior: Clinical Applications and Research 2007;2(2):47-51 Tape: Quaranta, A., Siniscalchi, M., Frate, A., Vallortigara, G., 2004. Paw preference in dogs: relations between lateralised behaviour and immunity. Behav. Brain Res, 153, 521-525. Kong: Branson, N.J., Rogers, L…	See refs	na	2	1	0	1	0	0	0	0	0	0	0	0
https://doi.org/10.1016/j.jveb.2008.04.003	Batt, L.S.; Batt, M.S.; Baguley, J.A.; McGreevy, P.D. Factors associated with success in guide dog training Journal of Veterinary Behavior: Clinical Applications and Research 2008;3(4):143-151	Batt et al	2008	assistance	0	0	1	1	0	0	0	1	0	0	1	1	0	1	43	0	1	1	0	0	0	0	1	0	0	0	1	1	na for temperament test (all raw variables); ; Laterality	Temperament test: 1. Social Contact Test 2. Passive Test 3. Chase Test 4. Noise Test 5. Dog Distraction Test 6. Sudden Appearance Test Laterality: 1. Tape test 2. Kong test	1.,2,3,4,6. Svartberg, K., 2002. Shyness-boldness predicts performance in working dogs. Appl. Anim. Behav. Sci. 79, 157-174 3,6. King, T., Hemsworth, P.H., Coleman, G.J., 2003. Fear of novel and startling stimuli in domestic dogs. Appl. Anim. Behav. Sci. 82, 45-64. 4. Goddard, M.E., Beilharz, R.G., 1984a. A factor-analysis of fearfulness in potential guide dogs. Appl. Anim. Behav. Sci. 12, 253-27…	Social contact test This test was based on the social contact component outlined in the temperament test by Svartberg (2002). This study differed from that previously published, as it measured the time for the dogs to approach rather than describing the dog’s behavior. In the current study, an assistant brought the dog from the kennels to the testing room (approximately 5 m by 6 m). To reduce any…	Guide Dog Temperament Test	8	0	8	0	0	0	1	1	0	1	1	0
https://doi.org/10.1016/j.applanim.2007.05.007	Gazzano, A.; Mariti, C.; Notari, L.; Sighieri, C.; McBride, E.A. Effects of early gentling and early environment on emotional development of puppies Applied Animal Behaviour Science 2008;110(3-4):294-304	Gazzano et al	2008	research	0	0	1	0	1	0	0	0	0	0	0	0	0	0	43	1	0	0	0	1	0	0	0	0	0	1	1	0	Emotional stability	1. Isolation test 2. Arena test	Wilsson and Sundgren, 1998	The isolation test, performed to assess the emotional responsiveness of puppies in a novel and lonely situation, consisted of placing the animal in a small unfamiliar well-lit environment (1 m _x0004_ 1 m), where it remained isolated for 3 min. Parameters measured were heart rate before and after isolation, using a stethoscope; latency to the first yelp; time spent invocalization; duration of loc…	na	2	1	1	0	1	1	0	0	0	0	0	0
https://doi.org/10.1016/j.jveb.2007.09.009	Ott, S.A.; Schalke, E.; von Gaertner, A.M.; Hackbarth, H. Is there a difference? Comparison of golden retrievers and dogs affected by breed-specific legislation regarding aggressive behavior Journal of Veterinary Behavior: Clinical Applications and Research 2008;3(3):134-140	Ott et al	2008	aggression	0	1	0	0	0	0	0	0	0	0	0	0	0	0	70	0	0	1	0	1	0	0	0	0	0	0	1	0	Aggression	36 tests, described in methods	n/a in English Mittman (2002) (in german) tested 415 dogs of "dangerous" breeds	After this, every dog had to undergo a general medical examination to detect or rule out any diseases that might influence the dog’s behavior in the temperament test. After the general clinical examination, a learning and frustration test was carried out to be sure that the participants had not been given sedatives. The temperament test consisted of the following parts: 21 situations involving do…	GefTVO Temperament Test	35	35	0	0	0	0	0	1	1	2	4	0
https://doi.org/10.1016/j.applanim.2008.04.010	Paroz, Caroline; Gebhardt-Henrich, Sabine G.; Steiger, Andreas Reliability and validity of behavior tests in Hovawart dogs Applied Animal Behaviour Science 2008;115(1-2):67-81	Paroz et al	2008	temperament	1	0	0	0	0	0	0	1	0	1	0	1	1	1	77	0	1	1	0	1	0	0	0	0	0	0	1	0	Self-confidence; Play with handler ; Play with stranger; Excitability; Calming down; Temperament; Relationship	Juvenile: 1. Encounter with single person 2. Play behaviour 3. Broad lane 4. Optical and acoustical test in a broad lane 5. General behaviour, temperament Breeding approval: 1. Encounter with single person 2. Broad and narrow lane 3. Optical and acoustical test in broad lane 4. Holding of dog by stranger 5. Circle 6. Bang effect 7. Play behaviour 8. General behaviour	Seiferle and Leonhardt (1984).	BT of juvenile dogs 2.1.1.1. Encounter with a single person. The dog (not on the leash) and its handler go for a walk approximately 20 m outside the area of examination and suddenly a judge steps out from behind a tree and thus becomes visible to the dog at a distance of ca. 1.5 m. The judge greets the handler and the dog with physical contact. Then they go back together to the area of examinatio…	Behavior tests of the Swiss Hovawart Club (1 for juvenile and 1 for adult breeding)	8	8	0	0	0	0	1	1	1	0	0	0
nodoi-2	Pérez-Guisado, J.; Muñoz-Serrano, A.; López-Rodríguez, R. Evaluation of the Campbell test and the influence of age, sex, breed, and coat color on puppy behavioral responses Canadian Journal of Veterinary Research 2008;72(3):269-277	Perez-Guisado et al	2008	temperament	0	1	0	0	0	0	0	0	0	0	0	0	0	0	342	1	0	0	0	1	0	0	0	0	0	0	1	0	Dominance	1. Social attraction 2. Following 3. Restraint 4. Social dominance 5. Elevation dominance	Campbell WE. A behavior test for puppy selection. Mod Vet Pract 1972;12:29–33.	See ref	Campbell test	5	0	0	5	0	0	0	0	0	0	0	0
https://doi.org/10.1016/j.jveb.2007.10.004	Schalke, E.; Ott, S.A.; von Gaertner, A.M.; Hackbarth, H.; Mittmann, A. Is breed-specific legislation justified? Study of the results of the temperament test of Lower Saxony Journal of Veterinary Behavior: Clinical Applications and Research 2008;3(3):97-103	Schalke et al	2008	aggression	1	0	0	0	0	0	0	0	0	0	0	0	0	0	415	0	0	1	0	1	0	0	0	0	0	0	1	0	Aggression	36 tests, described in methods	Ott et al 2008	The temperament test itself consisted of several parts. A total of 21 situations involving dog-human contact were taken from everyday life and replicated during the tests. These situations tested the dogowner relationship, approach toward strangers, people making unusual or abrupt movements, people with an uncommon appearance, situations in which the dog was restricted in its movements, and situa…	GefTVO Temperament Test	35	0	0	35	0	0	0	1	1	2	4	0
https://doi.org/10.1016/j.applanim.2007.09.002	Vas, J.; Topál, J.; Gyori, B.; Miklósi, A. Consistency of dogs' reactions to threatening cues of an unfamiliar person Applied Animal Behaviour Science 2008;112(3-4):331-344	Vas et al	2008	research	0	1	0	0	0	0	0	1	0	0	1	1	1	0	69	0	0	1	1	1	0	0	0	0	0	0	1	0	Threatening; Active avoidant; Passive avoidant; Friendly/passive	Approaching stranger	Vas, J., Topál, J., Gácsi, M., Miklósi, Á., Csányi, V., 2005. A friend or enemy? Dogs' reaction to an unfamiliar person showing behavioural cues of threat and friendliness at different times. Appl. Anim. Behav. Sci. 94, 99–115.	Subjects were tested individually when no other dogs were nearby. The dog was tethered with a 1.5-m long leash to an isolated tree and its owner stood half a meter behind it without moving or speaking. The dog was sitting or lying on the ground towards an unfamiliar young woman (J.V.—Stranger) who stood motionless 5 m from the dog. The test trial consisted of two subsequent episodes; the Stranger…	na	2	0	0	2	0	0	0	0	0	0	0	0
https://doi.org/10.1016/j.jveb.2007.10.005	De Meester, R.H.; De Bacquer, D.; Peremans, K.; Vermeire, S.; Planta, D.J.; Coopman, F.; Audenaert, K. A preliminary study on the use of the Socially Acceptable Behavior test as a test for shyness/confidence in the temperament of dogs Journal of Veterinary Behavior: Clinical Applications and Research 2008;3(4):161-170	De Meester et al	2008	temperament	0	1	1	0	0	0	0	0	0	0	0	1	1	0	82	0	0	1	0	1	0	0	0	0	0	0	1	0	Aggressiveness	See ref	Planta, D.J.U., De Meester, R., 2007. Validity of the socially acceptable behaviour (SAB) test as a measure of aggression in dogs. Vlaams Diergeneeskundig Tijdschrift, 76, 359-368.	1 Friendly approach by 1 person who tries to pet the dog with an artificial hand Yes A and B 2 Exposure to an unfamiliar visual stimulus (flapping blanket) Yes B 3 Exposure to an unfamiliar visual stimulus (silhouette of a giant cat that suddenly appears from behind a screen) Yes B 4 Exposure to an unfamiliar sound (horn) Yes B 5 Exposure to an unfamiliar sound (metal cans behind a screen) Yes B …	Socially acceptable behaviour (SAB) test	16	16	0	0	0	0	0	2	0	2	1	0
https://doi.org/10.1016/j.beproc.2008.02.022	Marshall-Pescini, S.; Valsecchi, P.; Petak, I.; Accorsi, P.A.; Previde, E.P. Does training make you smarter? The effects of training on dogs' performance (Canis familiaris) in a problem solving task Behavioural Processes 2008;78(3):449-454	Marshall-Pescini et al	2008	research	0	0	1	0	0	0	0	0	0	0	0	0	0	0	118	0	1	1	1	1	0	0	0	0	0	0	0	1	Problem solving	Problem solving task	nr	Apparatus The testing apparatus consisted of a commercially avail- able yellow and blue plastic feeding box (’Slurp’ – Mega srl, Bologna) 30 cm long (including the paw-pad) 20 cm wide and 12 cm high, which could be opened by pressing a paw-pad or nosing the lid; the box was securely fixed to a heavy wooden board (55 cm × 55 cm) placed within the testing area The testing took place in three differ…	na	1	1	0	0	0	0	0	0	0	0	0	0
https://doi.org/10.1080/19768354.2008.9647158	Lee, C.; Kim, C.; Shin, S.; Shin, D.; Kang, J.; Park, C. The dopamine d4 receptor polymorphism affects the canine fearfulness Animal Cells and Systems 2008;12(2):77-83	Lee et al	2008	research	0	1	0	0	0	0	0	0	0	0	0	0	0	0	264	0	1	1	0	0	0	0	0	1	0	0	1	0	Fearfulness	1. Experimenter standing outside cage 2. Experimenter walked in and stayed inside cage 3. Experimenter approached dog 4. Experimenter touched dog	Melzack (1952) or to the FM6/12 criteria of Goddard et al. (1985),	A person never exposed to the dogs was considered a stranger. The home cage was fenced surrounding the area of 6×4 m2 , in which the test was carried out. For an entry of experimenter, a door was installed on one side. The following protocol for behavioral test was initially set up. The experimenter who made observation did not use any fragrances such as perfume and lotions. Also to minimize an e…	Fearfulness test	4	0	4	0	0	0	0	0	0	0	0	0
https://doi.org/10.1016/j.applanim.2007.07.007	Bollen, K.S.; Horowitz, J. Behavioral evaluation and demographic information in the assessment of aggressiveness in shelter dogs Applied Animal Behaviour Science 2008;112(1-2):120-135	Bollen and Horowitz	2008	shelter	0	1	0	0	0	0	0	0	0	0	0	1	1	0	2017	1	1	1	1	0	1	0	0	0	0	0	1	0	Aggression	1. Cage presentation 2. Sociability 3. Teeth examination 4. Handling 5. Arousal 6. Food bowl 7. Possessions 8. Stranger 9. Dog introduction	(First appearance in scientific literature, but was described in: Sternberg, S., 2002. Great Dog Adoptions: A Guide for Shelters. The Latham Foundation, Alameda, CA, pp. 9–28.)	1. Cage presentation: evaluator gave 5 s of non-threatening eye contact while standing in front of the kennel run. 2. Sociability: evaluator ignored dog for 30 s; then spoke to the dog in a friendly voice for 10 s; then stroked the dog three times along its back. 3. Teeth examination: evaluator attempted to lift dog’s lips five times in succession and hold that position for 5 s each time. 4. Hand…	Sternberg's Assess-A-Pet	9	9	0	0	0	0	0	0	0	0	1	0
https://doi.org/10.2527/jas.2007-0616	Van Der Waaij, E.H.; Wilsson, E.; Strandberg, E. Genetic analysis of results of a Swedish behavior test on German Shepherd Dogs and Labrador Retrievers Journal of Animal Science 2008;86(11):2853-2861	van der waaij et al	2008	temperament	1	0	0	0	0	0	0	0	0	0	0	0	0	0	4570	0	1	1	0	0	0	0	1	0	0	0	1	0	Courage; Sharpness; Defense drive; Prey drive; Nerve stability; Hardness; Temperament; Cooperation; Affability; Gun shyness	see ref	Wilsson, E., Sundgren, P.-E., 1997b. The use of a behaviour test for the selection of dogs for service and breeding. I: Method of testing and evaluating test results in the adult dog, demands on different kinds of service dogs, sex and breed differences. Appl. Anim. Behav. Sci. 53, 279–295.	see ref	Swedish Dog Training Centre Test	7	0	0	7	0	0	0	2	1	0	0	0
https://doi.org/10.1016/j.tvjl.2008.05.006	Döring, D.; Roscher, A.; Scheipl, F.; Küchenhoff, H.; Erhard, M.H. Fear-related behaviour of dogs in veterinary practice Veterinary Journal 2009;182(1):38-43	Doring et al	2009	research	0	1	0	0	0	0	0	0	0	0	0	0	0	0	135	1	1	1	1	1	0	0	0	0	0	0	1	0	Fearful; Relaxed	Check 1: Enter treatment room Check 2: Inside treatment room Check 3: Standardised test examination Check 4. Leaving treatment room	n/a	The behaviour of each dog was observed and recorded using a checklist, firstly when the animal entered into the treatment room (Check 1), secondly inside the treatment room (Check 2), thirdly during a standardised test examination on the treatment table (Check 3), and finally on leaving the treatment room (Check 4). Check 3 took the form of a standardised general examination lasting approximately…	na	4	4	0	0	0	0	0	0	0	0	0	0
https://doi.org/10.1016/j.applanim.2008.12.002	Haverbeke, A.; De Smet, A.; Depiereux, E.; Giffroy, J.-M.; Diederich, C. Assessing undesired aggression in military working dogs Applied Animal Behaviour Science 2009;117(1-2):55-62	Haverbeke et al	2009	aggression	0	0	1	0	0	0	0	0	0	0	0	1	1	0	31	0	0	1	0	0	0	1	0	0	0	0	1	0	Aggression	1. Artificial hand pet 2. Sheet 3. Cat 4. Horn 5. Cans 6. Stranger approach 7. Rapid approach 8. Dog 9. Artificial hand pet 10. Bell 11. Umbrella 12. Doll 13. Doll touch 14. Staring approach 15. Artifical hand pet 16. Pet with doll	Whole battery: Planta and De Meesteer 2007 1, 6, 7, 8, ,9, 11, 12, 13, 14, 15: Netto and Planta 1997 2, 3, 4, 5, 10, 16: Planta, 2001 8: Goddard Beilharz 1985 12: Wright, 1985 14: Winkler, 1977	(1) A tester pets the dog using an artificial hand (see Netto and Planta, 1997 for description of this artificial hand). (2) A sheet is pulled up and down (Planta, 2001). (3) A cat on a sledge is pulled from behind a screen (Planta, 2001). (4) A horn is activated (Planta, 2001). (5) Cans, falling on a metal plate, are pulled up and down (Planta, 2001). (6) The 3 testers approach the dog slowly st…	Aggression test	16	0	16	0	0	0	0	1	0	2	1	1
https://doi.org/10.1016/j.beproc.2009.03.015	Marshall-Pescini, S.; Passalacqua, C.; Barnard, S.; Valsecchi, P.; Prato-Previde, E. Agility and search and rescue training differently affects pet dogs' behaviour in socio-cognitive tasks Behavioural Processes 2009;81(3):416-422	Marshall-Pescini et al	2009	research	0	0	1	0	0	0	0	1	1	0	0	0	0	0	39	0	0	1	1	1	0	1	0	0	0	0	0	1	Human-directed gazing	Unsolvable task	Nr	The apparatus consisted of a transparent 15 cm × 15 cm lid-less plastic container (commercial tupperware) placed upside down over a few titbits of food on a 35 cm × 60 cm wooden board. The container could be either moved off the platform or overturned to obtain the food or it could be securely screwed to the board so the food could not be accessed. The testing was carried out in a secluded outdoo…	na	1	1	0	0	0	0	0	0	0	0	0	0
https://doi.org/10.1016/j.jveb.2009.02.001	Batt, L.S.; Batt, M.S.; Baguley, J.A.; McGreevy, P.D. The relationships between motor lateralization, salivary cortisol concentrations and behavior in dogs Journal of Veterinary Behavior: Clinical Applications and Research 2009;4(6):216-222	Batt et al	2009	research	0	0	1	1	0	0	0	1	0	0	1	0	0	0	43	0	1	1	0	0	0	0	1	0	0	0	0	1	Laterality; (as below)	Temperament test: 1. Social Contact Test 2. Passive Test 3. Chase Test 4. Noise Test 5. Dog Distraction Test 6. Sudden Appearance Test Laterality: 1. Tape test 2. Kong test	Temperament test: Batt, L.S., Batt, M.S., Baguley, J., McGreevy, P., 2008. Factors associated with success in guide dogs. J. Vet. Behav. 3, 143-151. Laterality tests: Batt, Lara; Batt, Marjolyn; McGreevy, Paul Two tests for motor laterality in dogs Journal of Veterinary Behavior: Clinical Applications and Research 2007;2(2):47-51	See refs	Guide Dog Temperament Test	8	0	0	8	0	0	1	1	0	1	1	0
https://doi.org/10.1016/j.jveb.2008.09.035	Sforzini, E.; Michelazzi, M.; Spada, E.; Ricci, C.; Carenzi, C.; Milani, S.; Luzi, F.; Verga, M. Evaluation of young and adult dogs' reactivity Journal of Veterinary Behavior: Clinical Applications and Research 2009;4(1):3-10	Sforzini et al	2009	otherworking	0	1	1	0	0	0	0	0	0	0	0	1	0	1	32	0	1	1	0	0	0	0	1	0	0	0	1	1	Sociality; Exploratory tendency; Retrieving tendency; Learning ability; Playing aptitude; Tendency toward offensive aggression	1. Tunnel 2. Direct looking 3. Sudden noise 4. Retrieving buster-ball 5. Problem solving 6. Bowl removal 7. Approaching	(van de Borg et al., 1991; Ledger and Baxter, 1996; Netto and Planta, 1997; Wilsson and Sundgren, 1997; Hennessy et al., 2001)	1) Tunnel test: This tunnel test, based on the approach at the other side of a tunnel, to a known and an unknown person, respectively wearing and not wearing a green coat, investigates level of socialization/sociality and exploration/exploratory tendency. The dog is kept at the entrance to the tunnel, which is made of wood, closed on 3 sides, and whose length varied in accordance with the dogs’ a…	Reactivity test	7	5	2	0	0	0	0	0	0	0	0	0
https://doi.org/10.1075/is.10.2.06wob	Wobber, V; Hare, B; Koler-Matznick, J; Wrangham, R; Tomasello, M Breed differences in domestic dogs' (Canis familiaris) comprehension of human communicative signals INTERACTION STUDIES 2009;10(2):206-224	Wobber et al	2009	research	0	0	1	0	0	0	0	0	0	0	0	0	0	0	59	0	0	1	0	1	0	1	0	0	0	1	0	1	Cue-following skills	1. Warm up 2. Point and gaze 3. Block 4. Static block	nr	In order to introduce each subject to the test situation E1 showed the subject a piece of food while E2 held the subject at the starting point. Once E1 had the subject’s attention (sometimes this required calling the subject’s name), E1 would then place the food into one of the two bowls as the subject watched. After a bowl was baited the subject was released by E2 and allowed to approach one of …	na	4	4	0	0	0	0	0	0	0	0	0	0
https://doi.org/10.1186/1744-9081-5-31	Gácsi, M.; McGreevy, P.; Kara, E.; Miklósi, A. Effects of selection for cooperation and attention in dogs Behavioral and Brain Functions 2009;5():	Gácsi et al	2009	research	0	0	1	0	0	0	0	0	0	0	0	0	0	0	140	0	0	1	0	1	0	0	0	0	0	0	0	1	Ability to rely on human cue	Two-way object choice test (pointing)	Gácsi M, Kara E, Belényi B, Topál J, Miklósi Á: The effect of development and individual differences on pointing comprehension in dogs (Canis familiaris). Canis familiaris 2009, 12:471-479.	See ref	na	1	1	0	0	0	0	0	0	0	0	0	0
https://doi.org/10.1017/S0962728600001196	Walker, J.; Dale, A.; Waran, N.; Clarke, N.; Farnworth, M.; Wemelsfelder, F. The assessment of emotional expression in dogs using a free choice profiling methodology Animal Welfare 2010;19(1):75-84	Walker et al	2010	research	0	0	0	0	0	0	0	1	0	1	0	0	0	0	10	0	0	1	0	0	0	1	0	0	0	0	1	0	Playful/happy/confident - nervous/unsure/tense; ; Alert/inquisitive/investigative- attention-seeking/quiet/unsure; ; Playful/nervous/boisterous - calm/relaxed/content	[Passive stranger]	n/a	Between 1300 and 1700h, each dog was brought individually from their kennel into a test pen constructed as part of an outside free run which was small enough (2.5 × 4 m) that the entire area could be filmed. Each individual dog was then allowed to interact with an unfamiliar human situated in the middle of the pen for seven minutes. During the interaction the dog’s behaviour was recorded using a …	na	1	1	0	0	1	0	0	0	0	0	0	0
https://doi.org/10.1292/jvms.09-0379	Kim, Y.K.; Lee, S.S.; Oh, S.I.; Kim, J.S.; Suh, E.H.; Houpt, K.A.; Lee, H.C.; Lee, H.J.; Yeon, S.C. Behavioral reactivity of jindo dogs socialized at an early age compared with non-socialized dogs Journal of Veterinary Medical Science 2010;72(4):405-410	Kim et al	2010	research	0	1	0	0	0	0	0	1	0	1	0	0	0	0	12	1	1	1	0	1	0	0	0	0	0	0	1	0	Social reactivity towards humans and a dog; Playful reactivity towards novel stimuli and a dog; Fearful reactivity towards social stimuli	1. Friendly approach of caregiver 2. Friendly approach of stranger 3. Approach of a doll 4. Opening an umbrella 5. Approach with strange adult male dog	[1, 8, 9, 11–13, 20–22 Not specific about source: Beerda, B., Schilder, M. B. H., van Hooff, J. A. R. A. M., de Vries, H. W. and Mol, J. A. 1998. Behavioural, saliva cortisol and heartrate responses to different types of stimuli in dogs. Appl. Anim. Behav. Sci. 58: 365–381. King, T., Hemsworth, P. H. and Coleman, G. J. 2003. Fear of novel and startling stimuli in domestic dogs. Appl. Anim. Behav.…	The puppies of both groups were exposed to 5 behavioral tests to observe their behavioral responses to testing stimuli. For the baseline, all puppies were exposed to the testing situation immediately after transfer to our research facility when they were 7 weeks of age. The puppies were then tested again at the ages of 9, 11 and 13 weeks. After the last behavioral testing at 13 weeks of age, each…	na	5	0	5	0	0	0	0	1	0	1	1	0
https://doi.org/10.1016/j.beproc.2010.04.003	Jakovcevic, A.; Elgier, A.M.; Mustaca, A.E.; Bentosela, M. Breed differences in dogs' (Canis familiaris) gaze to the human face Behavioural Processes 2010;84(2):602-607	Jakovcevic et al	2010	research	0	0	1	0	0	0	0	1	0	1	0	0	0	0	50	0	1	1	1	1	0	0	0	0	0	0	0	1	Gazing behaviour towards humans	1. Communicative learning task 2. Spontaneous gazing	Study 1: Bentosela et al 2008	Study 1: It consisted of three phases: warm-up, acquisition and extinction. Warm-up: During a single session lasting 3–5 min, dogs were brought to the location where training was to take place to let them explore it. The experimenter called the dogs by their names and actively sought physical contact. To evaluate dogs’ motivation for food, they received three units of liver, directly from the han…	na	2	2	0	0	0	0	0	0	0	0	0	0
https://doi.org/10.1016/j.anbehav.2010.09.014	Mongillo, P.; Bono, G.; Regolin, L.; Marinelli, L. Selective attention to humans in companion dogs, Canis familiaris Animal Behaviour 2010;80(6):1057-1063	Mongillo et al	2010	research	0	0	1	0	0	0	0	1	0	1	0	0	0	0	60	0	0	1	1	1	0	0	0	0	0	0	1	0	Spontaneous attention in interspecific context	Attention to social stimuli task	n/a	All tests were run in a room of approximately 5 5 m. Two doors were located approximately 2 m apart on two adjoining walls (Fig. 1). A chair was placed near the centre of the room, at the same distance (2.5 m) from each door; during the task one experimenter sat on the chair and held the dog nearby. The dog’s field of view from this position could be impeded by a curtain, which prevented the dog …	na	2	2	0	0	0	0	0	0	0	0	0	0
https://doi.org/10.1016/j.jveb.2010.03.001	Tomkins, L.M.; Thomson, P.C.; McGreevy, P.D. First-stepping Test as a measure of motor laterality in dogs (Canis familiaris) Journal of Veterinary Behavior: Clinical Applications and Research 2010;5(5):247-255	Tomkins et al	2010	research	0	0	1	0	0	0	0	1	0	0	1	1	1	0	113	0	0	1	0	0	0	0	1	0	0	0	0	1	Paw preference; Lateralisation	Kong test First-stepping test	Kong test: Branson, N.J., 2006. Lateralization and stress response in Canis familiaris: paw preference and reactivity to acoustic stimuli. University of New England, Armidale, New South Wales, p. 272.	This test used a Kong (a hollow, cylindrical rubber dog toy; KONG Company, Golden, CO, USA) to determine PP. The Kong Test involved recording each dog’s first 50 uses of the left or right paw to restrain a Kong filled with food (Figure 1). Kong_x0004_ preparation Preparation of food for insertion into the Kong was modified from that described by Batt et al. (2007). Similar to that study, the food…	na	2	1	0	1	0	0	0	0	0	0	0	0
https://doi.org/10.1016/j.applanim.2010.08.007	Sinn, D.L.; Gosling, S.D.; Hilliard, S. Personality and performance in military working dogs: Reliability and predictive validity of behavioral tests Applied Animal Behaviour Science 2010;127(1-2):51-65	Sinn et al	2010	military	1	0	0	0	0	0	0	1	0	1	1	1	0	1	977	0	0	1	0	0	0	0	1	0	0	0	1	0	Object focus; Sharpness; Human focus; Search focus	1. Environmental sureness test 2. Static object interest 3. Thrown object interest 4. Possession 5. Physical possession 6. Search activity 7. Search stamina 8. Defense 9. Threat aggression 10. Non-threat bite quality 11. Threat bite quality 12. Attention transfer 13. Pursuit bite 14. Frontal bite 15. Gun sureness	Champness, K.A., 1996. Development of a Breeding Program for Drug Detector Dogs: Based on Studies of a Breeding Population of Guide Dogs. Department of Agriculture and Resource Management, University of Melbourne, Melbourne, Australia. Wilsson, E., Sundgren, P.-E., 1997b. The use of a behaviour test for the selection of dogs for service and breeding. I: Method of testing and evaluating test resul…	Indoor testing began by walking the dog into the test building, which varied from one location to the next. Most buildings featured a set of stairs, with five to 20 steps leading to a second floor. The buildings normally had slick, concrete floors, and tended to be cluttered with furniture, machinery, and other objects that provided locations for hiding detection “training aids” that provided a t…	Lackland MWD test	12	4	8	0	0	0	0	0	1	1	0	0
https://doi.org/10.1016/j.applanim.2010.03.002	Bergamasco, L.; Osella, M.C.; Savarino, P.; Larosa, G.; Ozella, L.; Manassero, M.; Badino, P.; Odore, R.; Barbero, R.; Re, G. Heart rate variability and saliva cortisol assessment in shelter dog: Human-animal interaction effects Applied Animal Behaviour Science 2010;125(1-2):56-68	Bergamasco et al	2010	shelter	1	0	0	0	0	0	0	0	0	0	0	0	0	0	20	0	0	1	0	0	1	0	0	0	0	0	1	0	Aggression; Fear; Obedience; Separation anxiety	1. Friendly approach unfamiliar person 2. Put on leash 3. Walk on leash 4. Basic commands 5. Play with handler 6. Take away play object 7. Tug of war 8. Unfamiliar jogger 9. Sound of a car horn 10. Sound of the doorbell 11. Exploration of the room 12. Left alone in the room 13. Threatening by person 14. Approach by doll 15. Take away food-bowl 16. Putting up of umbrella 17. Walk on leash in front…	Van der Borg, J.A.M., Netto, W.J., Planta, D.J.U., 1991. Behavioural testing of dogs in animal shelters to predict problem behaviour. Appl. Anim. Behav. Sci. 32, 237–251.	(1) “Friendly approach by an unfamiliar person”: the handler approached the dog from the front in its kennel, without staring at the dog and after 10 s called its name in a friendly tone, (2) “Put on leash”: the handler entered the kennel and put the leash on the dog, (3) “Walk on leash”: 5 min outdoor, (4) “Basic commands”: sit, down, come, follow, (5) “Play with handler”: i.e. ball, (6) “Take a…	Temperament Test	18	0	0	18	2	0	0	1	0	1	1	1
https://doi.org/10.4061/2010/523781	Poulsen, A.H.; Lisle, A.T.; Phillips, C.J.C. An evaluation of a behaviour assessment to determine the suitability of shelter dogs for rehoming Veterinary Medicine International 2010;2010():	Poulsen et al	2010	shelter	1	0	0	0	0	0	0	1	0	0	1	1	1	1	236	0	0	1	0	0	1	0	0	0	0	0	1	0	Aggression; Anxiety; Fearfulness	1. Stranger touch back 2. Stranger touch head 3. Stranger open mouth 4. Vet exam 5. Simulating hug 6. Rolling dog 7. resource guarding 8. Noise and movement 9. Play 10. Alone time 11. Meeting two dogs	n/a	The assessors initially monitored the dog’s behaviour on entering an assessment arena from a standing position in the middle of the arena, noting any signs of caution in its behavioural response to the environment or the assessors, and any excitement/agitation, friendliness or unsafe behaviours which might necessitate termination at that stage. The assessor did not engage in interaction with the …	RSPCA assessment	11	11	0	0	1	0	0	0	0	0	1	0
https://doi.org/10.1016/j.jveb.2010.02.005	Tomkins, L. M.; Williams, K. A.; Thomson, P. C.; McGreevy, P. D. Sensory Jump Test as a measure of sensory (visual) lateralization in dogs (Canis familiaris) Journal of Veterinary Behavior: Clinical Applications and Research 2010;5(5):256-267	Tomkins et al	2010	research	0	0	1	0	0	0	0	0	0	0	0	0	0	0	74	0	0	1	0	0	0	0	1	0	0	0	0	1	Eye preference; Motor laterality preference	Sensory jump test	n/a	Modified halters Modified head halters (Halti head halters; The Company of Animals Ltd., Chertsey, England) were used to create three different ocular treatments; binocular vision (BV), right monocular (RMV), and left monocular (LMV) vision (Figure 1). A piece of black lycra material was cut to fit the halter in the area between the straps around the nose and behind the ears. The material was the…	na	1	1	0	0	0	0	0	0	0	0	0	0
https://doi.org/10.1016/j.beproc.2010.05.008	Helton, William S.; Helton, Nicole D. Physical size matters in the domestic dog's (Canis lupus familiaris) ability to use human pointing cues Behavioural Processes 2010;85(1):77-79	Helton and Helton	2010	research	0	0	1	0	0	0	0	0	0	0	0	0	0	0	104	0	0	1	0	1	0	0	0	0	0	0	0	1	na	Object choice-task (pointing)	Gacsi, M., McGreevy, P., Kara, E., Miklosi, A., 2009. Effects of selection for cooperation and attention in dogs. Behav. Brain Funct. 5, 31.	The data for dogs was extracted from Gacsi et al. (2009). One hundred and four dogs were included in the present analysis as their breed standards could be determined. In Gacsi et al. (2009) the dogs were briefly trained to retrieve food from a baited bowl. In the test condition, the dogs were held by their owners while the experimenter baited one of two bowls out of sight. The experimenter then …	na	1	0	0	1	0	0	0	0	0	0	0	0
https://doi.org/10.1016/j.jveb.2010.05.001	McGreevy, P.D.; Brueckner, A.; Thomson, P.C.; Branson, N.J. Motor laterality in 4 breeds of dog Journal of Veterinary Behavior: Clinical Applications and Research 2010;5(6):318-323	McGreevy et al	2010	assistance	0	0	1	0	0	0	0	0	0	0	0	0	0	0	183	0	1	1	1	1	0	0	0	0	0	0	0	1	Laterality	Kong test	Branson and Rogers 2006	To maximize the number of dogs that completed the test, they were not fed breakfast on the day of the test. On the basis of a test of laterality in dogs described by Branson and Rogers (2006), 50 g of V.I.P. Petfoods Gourmet Chicken sausage meat (V.I.P. Petfoods, Yatala, Queensland, Australia) was tightly packed into a large-sized red Kong (Kong Company, Golden, CO) before it was presented to the…	na	1	0	0	1	0	0	0	0	0	0	0	0
https://doi.org/10.1016/j.applanim.2010.09.016	van der Borg, JAM; Beerda, B; Ooms, M; de Souza, AS; van Hagen, M; Kemp, B Evaluation of behaviour testing for human directed aggression in dogs APPLIED ANIMAL BEHAVIOUR SCIENCE 2010;128(1-4):78-90	van der Borg	2010	aggression	0	0	1	0	0	0	0	1	0	0	1	1	1	0	345	0	0	1	0	1	0	0	0	0	0	0	1	0	Aggression	16 unnamed tests, see methods	J.U.D. Planta, R.H.W.M. De Meester Validity of the Socially Acceptable Behavior (SAB) test as a measure of aggression in dogs towards non-familiar humans Vlaams Diergen. Tijds., 76 (2007), pp. 359-368 (Shortened, more practical version of Netto and Planta (1997) tests)	1 Unfamiliar person approaches and pets the dog with a dummy hand, while talking in a friendly way Yes G187 2 Pulling up and down a white flapping blanket (1.5 m × 0.8 m) Yes 3 Sudden appearance of a fast moving object (silhouette of a wooden black cat with big white eyes) on wheels Yes 4 Exposure to a sudden sounding of a car horn (85 dB) Yes 5 Exposure to loud noise produced by rattling metal c…	Socially Acceptable Behaviour (SAB) test	16	0	0	16	0	0	0	2	0	2	1	0
http://dx.doi.org/10.1098/rsbl.2011.0287	Müller, C.A.; Mayer, C.; Dörrenberg, S.; Huber, L.; Range, F. Female but not male dogs respond to a size constancy violation Biology Letters 2011;7(5):689-691	Muller et al	2011	research	0	0	1	0	0	0	0	1	0	1	0	0	0	0	50	0	0	1	1	1	0	0	0	0	0	0	0	1	Object permanence	Object permanence task (expectancy-violation paradigm)	Originally for infants Wang, S. H., Baillargeon, R. & Brueckner, L. 2004 Young infants’ reasoning about hidden objects: evidence from violation-of-expectation tasks with test trials only. Cognition 93, 167–198. (doi:10.1016/j.cognition.2003. 09.012)	The unexpected event consisted of a ball disappearing behind a screen and a ball of different size (but otherwise identical) appearing on the other side. For the expected event, the appearing ball had the same size as the disappearing ball (note that also for this event, two balls were used). The start positions of the two balls were 40 cm to the left of the screen (disappearing ball) and behind …	na	1	1	0	0	0	0	0	0	0	1	0	0
nodoi-3	Uzunova, K.I.; Stoycheva, I.; Miteva, T.; Binev, R.; Ivanov, A.; Rousenov, A.; Penev, T. Studies on socialization characteristics using two temperament tests in German Dogue, Doberman and Riesenschnautzer puppies Istanbul Universitesi Veteriner Fakultesi Dergisi 2011;37(1):43-51	Uzunova et al	2011	research	1	0	0	0	0	0	0	0	0	0	0	0	0	0	36	0	1	0	0	1	0	0	0	0	0	0	1	0	Sanguine; Choleric; Phlegmatic; Melancholic	Mirror test Queinnec test	Queinnec, G., 1996. Les troubles du comportement et leur correction. Le comportement social du chien, Séminaire de la Société Francophone de Cynotechnie, Lyon, France, pp. 76-120.	Mirror test sessions were performed in an empty unfamiliar room (with an area of 10 M 2 ) , in the centre of which was placed a large and stable mirror, so that the animal would be reflected in entirety. Behavioral reactions at the moment the animal would see its reflection in the mirror were described. For the Queinnec test, the same room was used, with a circle of three chairs placed inside and…	na	2	2	0	0	0	1	0	0	1	0	0	0
https://doi.org/10.1016/j.applanim.2011.10.011	Konok, V.; Dóka, A.; Miklósi, Á. The behavior of the domestic dog (Canis familiaris) during separation from and reunion with the owner: A questionnaire and an experimental study Applied Animal Behaviour Science 2011;135(4):300-308	Konok et al	2011	research	0	0	1	0	0	0	0	1	0	1	0	1	1	0	45	0	0	1	1	1	0	0	0	0	0	0	1	0	Separation behaviour	1. Introduction phase 2. Separation phase 3. Greeting phase	n/a	The layout of the testing room is depicted in Fig. 1. A ball, a paper box, a cupboard, and a chair were placed into the room before starting the experiment. The video-recording was made with four cameras. The view of the cameras was transferred to a computer in the adjacent room, where the experimenter could observe the events in the testing room. The experimenter gave instructions to the owner v…	Separation and greeting (S&G) test	3	3	0	0	0	2	0	0	0	0	0	0
https://doi.org/10.1016/j.applanim.2011.03.007	Rooney, N.J.; Cowan, S. Training methods and owner-dog interactions: Links with dog behaviour and learning ability Applied Animal Behaviour Science 2011;132(3-4):169-177	Rooney et al	2011	research	1	1	1	0	0	0	0	0	0	0	0	0	0	0	53	0	1	1	1	1	0	0	0	0	0	0	1	0	Playfulness; Levels of interaction with novel person; Ability to learn new task	1. relaxed social behaviour 2. ignoring 3. obedience 4. non-object play 5. novel training task	n/a	To avoid the effects of a novel environment, which may vary with the dog’s individual level of socialisation, the experimenter (Sarah Cowan) visited each owner and dog in their own home. All the data was collected during a single visit, when owner, dog and experimenter were alone in an enclosed room; the owner’s living or sitting room in which two chairs were placed at least 2 m apart. Visits las…	na	5	5	0	0	0	0	0	0	0	0	0	0
https://doi.org/10.1016/j.jveb.2010.12.002	Tomkins, L.M.; Thomson, P.C.; McGreevy, P.D. Behavioral and physiological predictors of guide dog success Journal of Veterinary Behavior: Clinical Applications and Research 2011;6(3):178-187	Tomkins et al	2011	assistance	0	0	1	0	0	0	0	0	0	0	0	1	0	1	113	0	0	1	0	0	0	0	1	0	0	0	1	0	[Specific behaviours]	1. Passive 2. Noise 3. Sudden appearance 4. Dog distraction	Batt, L.S., Batt, M.S., Baguley, J.A., McGreevy, P.D., 2008b. Factors associated with success in guide dog training. J. Vet. Behav.: Clin. Appl. Res. 3, 143-151.	Passive and Noise Tests These 2 tests were based on those described by Batt et al. (2008b). The tests were conducted in a small room (width [w] 2.5 m ! length [l] 3.8 m ! height [h] 3.1 m), within the kennel block. The dog being tested remained on a lead ([l] 5 1.8 m) held by the researcher to simulate nonharness working conditions for the dog in a novel room. For the Passive Test, the researcher…	Guide Dog Temperament Test NSW	2	0	2	0	0	0	0	1	0	0	1	0
https://doi.org/10.1016/j.jveb.2011.01.002	Valsecchi, P.; Barnard, S.; Stefanini, C.; Normando, S. Temperament test for re-homed dogs validated through direct behavioral observation in shelter and home environment Journal of Veterinary Behavior: Clinical Applications and Research 2011;6(3):161-177	Valsecchi et al	2011	shelter	1	0	0	0	0	0	0	1	1	1	1	1	1	0	163	0	0	1	1	0	1	0	0	0	0	0	1	0	Sociability towards humans and conspecifics; Playfulness; Problem solving skills; Trainability; Possessiveness; Reactivity	1. Observation from distance 2. Stereotypical behaviour 3. Approach to kennel 4. Side-on crouch 5. Stroke through mesh 6. Entering the kennel 7. Physical contact 8. Put on collar and leash 9. Walk on leash 10. Handling 11. Attention test 12. Commands 13. Problem solving 14. Play squeeze 15. Play ball 16. Food possessiveness 17. Approach dog opposite gender 18. Contact dog opposite gender 19. Appr…	n/a	Dog behavior in kennel 1 Observation from distance Hidden from the dog’s view, the tester records its behavior in the kennel 2 Stereotypical behavior The tester records any presence of stereotypical behavior Human sociability 3 Approach to kennel The tester approaches kennel directly, but with neutral posture, and stops in front of the wire mesh 4 Side-on crouch The tester crouches down with her …	Temperament test (TT) for shelter dogs	21	21	0	0	0	0	0	1	0	0	4	0
https://doi.org/10.1016/j.jveb.2011.01.003	De Meester, R.H.; Pluijmakers, J.; Vermeire, S.; Laevens, H. The use of the socially acceptable behavior test in the study of temperament of dogs Journal of Veterinary Behavior: Clinical Applications and Research 2011;6(4):211-224	De Meester et al	2011	aggression	0	1	1	0	0	0	0	0	0	0	0	0	0	0	171	0	0	1	0	1	0	0	0	0	0	0	1	0	Aggressiveness	See ref	Planta, D.J.U., De Meester, R., 2007. Validity of the socially acceptable behaviour (SAB) test as a measure of aggression in dogs. Vlaams Diergeneeskundig Tijdschrift, 76, 359-368.	See ref	Socially acceptable behaviour (SAB) test	16	0	0	16	0	0	0	2	0	2	1	0
https://doi.org/10.1016/j.anbehav.2011.07.039	Passalacqua, C.; Marshall-Pescini, S.; Barnard, S.; Lakatos, G.; Valsecchi, P.; Prato Previde, E. Human-directed gazing behaviour in puppies and adult dogs, Canis lupus familiaris Animal Behaviour 2011;82(5):1043-1050	Passalacqua et al	2011	research	0	0	1	0	0	0	0	1	0	1	0	0	0	0	393	1	1	1	1	1	0	0	0	0	0	0	0	1	Gazing behaviour towards humans	Unsolvable task	Marshall-Pescini et al. (2009); (Miklósi et al. 2003)	The apparatus and procedure were the same as in Marshall-Pescini et al. (2009); the procedure for 2-month-old puppies was slightly different because for adult and 4.5-month-old dogs the experimenter and owner were present, while with the 2-month-old pups only the experimenter was present during the test. The apparatus consisted of a transparent 15 15 cm lid-less plastic container (commercial Tupp…	na	1	0	0	1	0	0	0	0	0	0	0	0
https://doi.org/10.1016/j.applanim.2010.12.004	Dowling-Guyer, S.; Marder, A.; D'Arpino, S. Behavioral traits detected in shelter dogs by a behavior evaluation Applied Animal Behaviour Science 2011;130(3-4):107-114	Downling-Guyer et al	2011	shelter	0	0	1	0	0	0	0	0	0	0	0	0	0	0	668	0	1	1	1	0	1	0	0	0	0	0	1	0	Fearful; Friendliness; Aggressiveness; Interest	1. Cage behaviour 2. Room behaviour 3. Commands 4. Handling-feet 5. Handling-push into sit 6. Handling-muzzle hold 7. Response to toys-ball 8. Response to toys-plush 9. Response to toys-tug 10. Run and freeze 11. Possessive behaviour-dry 12. Possessive behaviour-wet 13. Possessive behaviour-rawhide 14. Reaction to toddler doll 15. Behaviour around strangers-friendly 16. Behaviour around strangers…	n/a	1. Cage behavior: handler approached dog’s cage, stared for 10 s, rattled the cage bars for 5 s while still staring. Handler then crouched and stared for another 10 s. Handler did not speak. After test, while dog was walked outside, leash manners were observed. 2. Room behavior: Handler dropped leash and sat on chair, ignoring dog for 2 min. Handler then called dog to come in a friendly, lilting …	Match-Up Behavior Evaluation	19	19	0	0	1	0	0	0	0	1	2	0
https://doi.org/10.1016/j.jveb.2012.01.007	Åkerberg, H.; Wilsson, E.; Sallander, M.; Hedhammar, Å.; Lagerstedt, A.-S.; Larhammar, D.; Meyerson, B. Test for personality characteristics in dogs used in research Journal of Veterinary Behavior: Clinical Applications and Research 2012;7(6):327-338	Akerberg et al	2012	research	0	1	1	0	0	0	0	0	0	0	0	0	0	0	16	0	1	1	1	0	0	0	0	1	0	0	1	0	na	1. Focusing test 2. Activity I 3. Contact test 4. Avoidance test 5. Restriction test 6. Activity II 7. Sound test 8. Consumption test 9. Food interest test	n/a	1 Caretaker with dog on leash near center of test arena (15 seconds) Behavior recorded: Focusing test 2 Dog released and left alone in test arena (2 minutes) Behavior recorded: Activity I 3 Assistant enters test arena Behavior recorded: Contact test 4 Physiological examination on table by assistant Behavior recorded: Avoidance test 5 Dog locked in a net cage in the test arena (2 minutes) Behavior…	Test for scoring personality characteristics (TFPC)	9	9	0	0	2	0	2	0	0	0	0	0
https://doi.org/10.1016/j.jveb.2011.04.002	Riva, J.; Marelli, S.P.; Redaelli, V.; Bondiolotti, G.P.; Sforzini, E.; Santoro, M.M.; Carenzi, C.; Verga, M.; Luzi, F. The effects of drug detection training on behavioral reactivity and blood neurotransmitter levels in drug detection dogs: A preliminary study Journal of Veterinary Behavior: Clinical Applications and Research 2012;7(1):11-20	Riva et al	2012	research	0	1	0	1	0	0	0	0	0	0	0	0	0	0	20	0	0	1	0	0	0	1	0	0	0	0	1	0	Sociability; Playfulness; Activity level; Aggressiveness; Metallic noise; Gunshot	1. reaction to greeting 2. cooperation 3. reaction to physical contact 4. interest Playfulness 5. cooperation 6. reaction to physical contact 7. activity level 8. chase proneness 9. grabbing proneness 10. chase proneness 11. grabbing proneness 12. interest in the stranger 13. aggressive behavior 14. startle reaction 15. exploratory behavior 16. avoidance behavior 17. approach behavior 18. avoidan…	Svartberg (2005)	The behavioral reactivity of the subjects was scored (Table 1) according to a standardized test by Svartberg (2005, modified) that was specifically designed for working dogs to evaluate natural dog aptitudes. Dogs were rated for 7 variables analyzed across 8 situations: sociability (eagerness, cooperation, reaction to physical contact), playfulness (eagerness, cooperation, reaction to physical co…	Dog mentality assessment (DMA)	10	0	0	10	0	0	1	1	0	1	0	0
https://doi.org/10.1007/s11211-012-0155-x	Range, F.; Leitner, K.; Virányi, Z. The Influence of the Relationship and Motivation on Inequity Aversion in Dogs Social Justice Research 2012;25(2):170-194	Range et al	2012	research	0	0	1	0	0	0	0	0	0	0	0	0	0	0	22	0	0	1	0	1	0	0	0	0	0	0	0	1	Sensitivity toward unequal reward distribution; Motivation	1. Problem-solving task 2. Paying attention to partner 3. Co-feeding 4. Inequity aversion paw task	n/a	Motivation: Problem-Solving Task To test the general motivation of our subjects to engage in a problem where they could obtain food rewards, we confronted each dog individually with an unfamiliar dog toy (Dogfighter, produced by Nina Ottosson, Fig. 1). The toy consisted of a wooden plate (36 cm in diameter) with seven deepened, 5-cm tracks slots and seven corresponding wooden blocks that can be f…	na	4	4	0	0	0	0	0	0	0	0	3	0
https://doi.org/10.1016/j.applanim.2012.02.017	Barnard, S.; Siracusa, C.; Reisner, I.; Valsecchi, P.; Serpell, J.A. Validity of model devices used to assess canine temperament in behavioral tests Applied Animal Behaviour Science 2012;138(1-2):79-87	Barnard et al	2012	aggression	0	0	1	0	0	0	0	1	0	1	0	1	1	0	34	0	0	1	1	1	0	0	0	0	0	0	1	0	Child-directed aggression; Dog-directed aggresion	1. Approach of stranger 2. Child-like doll 3. Ambiguous object 4. Fake dog	2. Sternberg, S., 2003. Successful DogAdoption.Wiley Publishing,Indianapolis. and De Meester, R.H., Pluijmakers, J., Vermeire, S., Laevens, H., 2011. The use of the socially acceptable behavior test in the study of temperament of dogs. J. Vet. Behav.: Clin. Appl. Res. 6, 211–224. 4. Barnard, S., Passalacqua, C., Capra,A., Marshall-Pescini, S., Prato Previde, E., Valsecchi, P., 2010. Social behavi…	1 Approach of a female stranger (the experimenter) The experimenter gradually approached the dog in a neutral and direct way, and stopped at 1 m for 30 s while talking in a friendly manner to the owner The experimenter stroked the dog on the back, from head to tail, 3 times with a fake hand (Assess-a-hand®) slipped into a long sleeve shirt The experimenter took the leash and stood still in a neut…	na	4	4	0	0	0	0	0	0	1	2	0	0
https://doi.org/10.1016/j.beproc.2012.01.010	Jakovcevic, A.; Mustaca, A.; Bentosela, M. Do more sociable dogs gaze longer to the human face than less sociable ones? Behavioural Processes 2012;90(2):217-222	Jakovcevic et al	2012	research	0	0	1	0	0	0	0	1	0	1	0	1	1	0	44	0	0	1	1	1	0	0	0	0	0	0	1	1	Sociability; Ability to learn to gaze	1. Sociability test 2. Communicative learning task	1. Svartberg and Forkman 2002	1. To accurately evaluate sociability level and in order to differentiate more sociable dogs from less sociable dogs, a behavioral test was carried out based on the protocols published by Svartberg and Forkman (2002), Hennessy et al. (2006), Batt et al. (2008) and Barrera et al. (2010). This procedure comprised two interaction modalities by the experimenter (passive–active), so as to obtain indic…	na	2	0	2	0	1	0	0	0	0	0	0	0
https://doi.org/10.1371/journal.pone.0030271	Kubinyi, E; Vas, J; Hejjas, K; Ronai, Z; Bruder, I; Turcsan, B; Sasvari-Szekely, M; Miklosi, A Polymorphism in the Tyrosine Hydroxylase (TH) Gene Is Associated with Activity-Impulsivity in German Shepherd Dogs PLOS ONE 2012;7(1):	Kubinyi et al	2012	research	0	1	1	0	0	0	0	1	0	1	1	1	1	0	104	0	0	1	1	1	0	0	0	0	0	0	1	0	Activity; Impulsivity	1. Spontaneous activity 2. Separation and play 3. Lying on the side 4. Approaching the owner	n/a	The order of sub-tests was fixed. 1. Spontaneous activity. The owner (O) stands still without paying special attention to the dog, while holding the dog on a leash (1.5-2 m). The dog is allowed to move freely within the range of the stretched leash and is not corrected or rewarded for any behaviour. This test lasts for 1 minute. Experimenter (E) stays at a distance of at least 3 m from the dog wi…	Activity-impulsivity behavioural scale (AIBS)	4	4	0	0	0	0	2	0	0	0	0	0
https://doi.org/10.1016/j.tvjl.2011.09.010	Tomkins, L.M.; Thomson, P.C.; McGreevy, P.D. Associations between motor, sensory and structural lateralisation and guide dog success Veterinary Journal 2012;192(3):359-367	Tomkins et al	2012	assistance	0	0	1	0	0	0	0	0	0	0	0	1	0	1	114	0	0	1	0	0	0	0	1	0	0	0	0	1	Laterality	1. Kong test 2. First stepping test 3. Sensory test	Paw preference: Tomkins, L.M., Thomson, P.C., McGreevy, P.D., 2010b. First-stepping test as a measure of motor laterality in dogs (Canis familiaris). Journal of Veterinary Behavior: Clinical Applications and Research 5, 247–255. Sensory jump: Tomkins, L.M., Williams, K.A., Thomson, P.C., McGreevy, P.D., 2010c. Sensory Jump test as a measure of sensory (visual) lateralisation in dogs (Canis famili…	Paw preference was determined in dogs following the methodology outlined in Tomkins et al. (2010b), using both the Kong and First-stepping tests. Briefly, 50 left or right paw-uses were recorded for each dog and for each test: the Kong test being based on a food retrieval task, and the First-stepping test on locomotory behaviour. Visual biases were determined using the Sensory Jump test (SJT), as…	na	3	0	0	3	0	0	0	0	0	0	0	0
https://doi.org/10.1016/j.jveb.2011.07.001	Tomkins, L. M.; Williams, K. A.; Thomson, P. C.; McGreevy, P. D. Lateralization in the domestic dog (Canis familiaris): relationships between structural, motor, and sensory laterality Journal of Veterinary Behavior: Clinical Applications and Research 2012;7(2):70-79	Tomkins et al	2012	research	0	0	1	0	0	0	0	0	0	0	0	0	0	0	114	0	0	1	0	0	0	0	1	0	0	0	0	1	Eye preference; Motor laterality preference	Kong test First-stepping test Sensory Jump test	Kong and First stepping: Tomkins et al 2010a Sensory jump: Tomkins et al 2010b	See ref	na	3	0	0	3	0	0	0	0	0	0	0	0
https://doi.org/10.1016/j.applanim.2012.08.012	Wilsson, E.; Sinn, D.L. Are there differences between behavioral measurement methods? A comparison of the predictive validity of two ratings methods in a working dog program Applied Animal Behaviour Science 2012;141(3-4):158-172	Wilsson and Sinn	2012	military	1	1	0	0	0	0	0	0	0	0	0	1	0	1	400	0	0	1	0	0	0	0	1	0	0	0	1	0	Confidence; Physical engagement; Social engagement; Aggression; Environmental sureness	1. Affability and handling 2. Leash 3. Tug-of-war 4. Retrieving 5. Dark room 6. Metal stair 7. Unstable table 8. Acoustic startle 9. Visual startle 10. Gradual visual startle 11. Search 12. Gunfire	Wilsson, E., Sundgren, P.-E., 1997a. The use of a behavior test for the selection of dogs for service and breeding: I. Methods of testing and evaluating test results in the adult dog, demands on different kinds of service dogs, sex and breed differences. Appl. Anim. Behav. Sci. 53, 279–295.	2.3.1. Affability and handling sub-test The dog on leash is led through a group of 2–5 passive persons not familiar to the dog for approximately 1 min. The passive persons are instructed not to actively interact or make contact with the dog. Next, the TL takes over the leash, and then physically examines the dog (i.e. teeth inspection, palpation of legs and paws) for approximately 1 min. Two BRs …	Swedish Armed Forces (SAF) Temperament Test	12	7	5	0	0	0	0	1	1	1	0	0
https://doi.org/10.1016/j.applanim.2012.07.008	Schneider, L.A.; Delfabbro, P.H.; Burns, N.R. The influence of cerebral lateralisation on the behaviour of the racing greyhound Applied Animal Behaviour Science 2012;141(1-2):57-64	Schneider et al	2012	research	0	0	1	0	0	0	0	0	0	0	0	1	1	0	53	0	0	1	0	0	0	1	0	0	0	0	0	1	Paw preference; Lateralisation	Bone test (adapted from Kong test)	(Branson and Rogers, 2006).	The Kong® paw preference test, described in detail by Batt et al. (2007), has been widely employed for the quantification of motor laterality in the domestic dog. Initial pilot testing with this method indicated that it was not feasible for testing the greyhounds in the present study. This is because the dogs were not particularly voracious and thus, did not respond favourably to the contents of …	na	1	0	1	0	0	0	0	0	0	0	0	0
https://doi.org/10.1163/156853912X629148	Pongrácz, P.; Bánhegyi, P.; Miklósi, Á. When rank counts - Dominant dogs learn better from a human demonstrator in a two-action test Behaviour 2012;149(1):111-132	Pongracz et al	2012	research	0	0	1	0	0	0	0	0	0	0	0	0	0	0	57	0	0	1	0	1	0	0	0	0	0	0	0	1	Social learning	Two-action test	n/a	The same equipment was used for each experimental group (Figure 1). A hol- low plastic, non-transparent tube was fixed to a wooden pole with a screw (63 cm long by 12 cm diameter). The tube could swivel around the screw, but it was balanced well enough to stay horizontal when not being touched. A 27-cm-long, thick rope was attached on each end of the tube. A small opening was cut on the top side …	na	1	1	0	0	0	0	0	0	0	0	0	0
https://doi.org/10.1016/j.applanim.2012.08.005	Bennett, S.L.; Litster, A.; Weng, H.-Y.; Walker, S.L.; Luescher, A.U. Investigating behavior assessment instruments to predict aggression in dogs Applied Animal Behaviour Science 2012;141(3-4):139-148	Bennett et al	2012	shelter	1	1	0	0	0	0	0	0	0	0	0	1	1	0	73	0	0	1	0	1	0	0	0	0	0	0	1	0	Aggression	SAFER: 1. Look 2. Sensitivity 3. Tag 4. Squeeze 5. Food behaviour 6. Toy behaviour 7. Dog-to-dog behaviour mAAP: 1. Cage presentation 2. Sociability 3. Teeth examination 4. Handling 5. Arousal 6. Food bowl 7. Possessions 8. Stranger 9. Dog introduction	1. Weiss, E., 2007. Meet Your Match SAFERTM manual and training guide. ASPCA. meetyourmatch@aspca.org. 2. Bollen, K.S., Horowitz, J., 2008. Behavioral evaluation and demographic information in the assessment of aggressiveness in shelter dogs. Appl. Anim. Behav. Sci. 112, 120–135.	SAFER assessment This assessment was made up of seven different subtests as summarized below, performed in the following order as written. The equipment used was as specified by the training manual, including a buckle collar and 1.8 m leash, a fake plastic hand on a dowel rod, a rope toy, plastic squeak toy, plush squeak toy, plain un-basted rawhide, and a mixture of canned and dry dog food. 1. L…	Meet your match (MYM) Safety assessment for evaluating Rehoming (SAFER); Assess-A-Pet (mAAP)	16	7	0	9	0	0	0	0	0	0	2	0
https://doi.org/10.1016/j.applanim.2012.05.007	Meyer, F.; Schawalder, P.; Gaillard, C.; Dolf, G. Estimation of genetic parameters for behavior based on results of German Shepherd Dogs in Switzerland Applied Animal Behaviour Science 2012;140(1-2):53-61	Meyer et al	2012	temperament	0	1	0	0	0	0	0	0	0	0	0	0	0	0	5020	0	0	1	1	1	0	0	0	0	0	0	1	0	Self-confidence; Nerve stability; Temperament; Hardness; Sharpness; Reaction to gunfire; Defense drive	1. Approaching the handler 2. Behaviour in friendly situations 3. Reaction to different environmental stimuli 4. Reaction to gunfire 5. Play with a toy 6. Handler-defence 7. Self-defence 8. Fighting drive	Ruefenacht, S.; Gebhardt-Henrich, S.; Miyake, T.; Gaillard, C. A behaviour test on German Shepherd dogs: Heritability of seven different traits Applied Animal Behaviour Science 2002;79(2):113-132	See ref	Swiss German Shepherd Dog field behaviour test	8	0	0	8	0	0	0	0	6	0	0	0
https://doi.org/10.3390/ani2030331	Mohan-Gibbons, H.; Weiss, E.; Slater, M. Preliminary investigation of food guarding behavior in shelter dogs in the United States Animals 2012;2(3):331-346	Mohan-Gibbons et al	2012	shelter	1	0	0	0	0	0	0	0	0	0	0	0	0	0	6603	0	0	1	0	0	1	0	0	0	0	0	1	0	Resource guarding	Food bowl assessment	ASPCA® Professional. [(accessed on 13 July 2012)]. Available online: http://www.ASPCApro.org/ [Ref list]	See ref	Safety assessment for evaluating Rehoming (SAFER)	1	0	0	1	0	0	0	0	0	0	0	0
https://doi.org/10.1016/j.applanim.2013.05.010	Merola, I; Marshall-Pescini, S; D'Aniello, B; Prato-Previde, E Social referencing: Water rescue trained dogs are less affected than pet dogs by the stranger's message APPLIED ANIMAL BEHAVIOUR SCIENCE 2013;147(1-2):132-138	Merola et al	2013	research	0	0	1	0	0	0	0	0	0	0	0	0	0	0	22	0	0	1	1	1	0	1	0	0	0	0	0	1	Social referencing	Social referencing paradigm (fan)	Merola, I., Prato-Previde, E., Marshall-Pescini, S., 2012b. Dogs’ social referencing towards owners and strangers. PLoS ONE 7 (10), e47653.	Stimulus A single stimulus was used throughout and consisted of an electric fan (56 cm tall and 45 cm wide) with black, white and silver (aluminium) plastic ribbons attached to it. This stimulus closely resembled the one used in previous studies, but was made noisier in order to increase the likelihood that it would evoke a cautious/mild fear reaction also in WRT dogs. The fan could be turned on …	na	2	2	0	0	0	0	0	0	0	1	0	0
nodoi-4	Stoycheva, I.; Uzunova, K.; Binev, R.; Bivolarski, B.; Georgieva, V.; Rusenov, A.; Slavov, T. A study on the temperament type of puppies in the animated toy test with regard to their proper socialization and specific behaviour build-up Veteriner Fakultesi Dergisi (Istanbul) 2013;39(1):84-92	Stoycheva et al	2013	research	1	0	0	0	0	0	0	0	0	0	0	0	0	0	24	1	0	0	0	1	0	0	0	0	0	0	1	0	Fear; Orienation; Purposefulness; Curiosity; Confidence; Indifference; Aggression	Queinnec animated toy test	Queinnec, G. , 1996. Les troubles du comportement et leurs corrections. Le comportement social du chien, Séminaire de la Société Francophone de Cynotechnie, Lyon, France, pp. 76-120.	Tests were performed in a specially designated empty room (area of 10 m2 , unfamiliar to the puppies), in which three wooden chairs were arranged in a circle. At about 1-1.5 m away from them a plush toy dog was placed, making dog sounds when pushed, yet not having the specific scent of a real dog, of a size as the tested puppies and light brown in colour. For duration of 30 minutes each animal wa…	na	1	0	0	1	0	1	0	0	0	0	0	0
nodoi-5	Uzunova, K.; Binev, R.; Mitev, Y.; Radev, V.; Miteva, C.; Slavov, T.; Penev, T. Rapid identification of the temperament type in Dachshund, Pekinese and Japanese Chin companion dog breeds Bulgarian Journal of Agricultural Science 2013;19(5):1134-1139	Uzunova et al	2013	research	1	0	0	0	0	0	0	0	0	0	0	0	0	0	27	1	0	0	0	1	0	0	0	0	0	0	1	0	Sanguine; Choleric; Phlegmatic; Melancholic	Statuette test	Renaud, S., 1996. Tests utilisés pour l’analyse du caractère. Le comportement social du chien, Séminaire de la Société Francophone de Cynotechnie, Lyon, France, 2, pp. 30.	Twice ethologists unfamiliar to them separately tested puppies for 30 minutes. The experiments were performed in an empty and unfamiliar room (area of 8 m2 ), in the centre of which was placed an unbreakable odourless black-brown dog statuette, not emitting any sound and of similar size as the tested puppies. Through observation and chronometry, the puppy behavioural activities such as purposeful…	na	1	1	0	0	0	0	0	0	1	0	0	0
http://dx.doi.org/10.1016/j.applanim.2013.03.013	Foyer, P.; Wilsson, E.; Wright, D.; Jensen, P. Early experiences modulate stress coping in a population of German shepherd dogs Applied Animal Behaviour Science 2013;146(1-4):79-87	Foyer et al	2013	military	1	1	0	0	0	0	0	0	0	0	0	0	0	0	503	0	0	1	0	0	0	0	1	0	0	0	1	0	Confidence; Physical engagement; Social engagement; Aggression	See ref	Wilsson, E., Sinn, D., 2012. Are there differences between behavioral measurement methods? A comparison of the predictive validity of two rating methods in a working dog program. Appl. Anim. Behav. Sci. 141, 158–172. (Notes that this test is actually a modified version of DMA)	See ref	Swedish Armed Forces (SAF) Temperament Test	12	0	0	12	0	0	0	1	1	1	0	0
https://doi.org/10.1016/j.applanim.2013.05.003	Passalacqua, C.; Marshall-Pescini, S.; Merola, I.; Palestrini, C.; Previde, E.P. Different problem-solving strategies in dogs diagnosed with anxiety-related disorders and control dogs in an unsolvable task paradigm Applied Animal Behaviour Science 2013;147(1-2):139-148	Passalacqua et al	2013	research	0	0	1	0	0	0	0	1	0	1	0	0	0	0	44	0	1	1	0	1	0	0	0	0	0	0	1	1	Attention-getting behaviours towards humans; Anxiety	Unsolvable task	Marshall-Pescini et al. (2009);	The apparatus consisted of a transparent 15 cm × 15 cm lid-less transparent plastic container (commercial Tupperware®), placed upside down over a few titbits of food (Frolic®) on a 35 cm × 60 cm wooden board. The container, with holes on the top, could be either moved off the platform or overturned to obtain the food or it could be securely screwed to the board so the food could not be accessed (…	na	1	0	1	0	0	0	0	0	0	0	0	0
https://doi.org/10.1007/s10071-013-0607-1	Pongrácz, P.; Gácsi, M.; Hegedüs, D.; Péter, A.; Miklósi, Á. Test sensitivity is important for detecting variability in pointing comprehension in canines Animal Cognition 2013;16(5):721-735	Pongracz et al	2013	research	0	0	1	0	0	0	0	0	0	0	0	0	0	0	46	0	0	1	0	1	0	0	0	0	0	0	0	1	na	Two-way object choice test (pointing)	Udell MAR, Dorey NR, Wynne CDL (2008a) Wolves outperform dogs in following human social cues. Anim Behav 76:1767–1773 Momentary distal pointing: Soproni K, Miklo´si A´ , Topa´l J, Csa´nyi V (2002) Dogs’ (Canis familiaris) responsiveness to human pointing gestures. J Comp Psychol 116:27–34	Pointing protocols At the beginning of each trial, the dog was held by its owner by the collar at the start point. The experimenter stood 2.5 m away from them. A plastic bowl (12 cm high, 15 cm wide) was placed on the floor on each side of the experimenter, at 1.5–1.6 m distance from each other, and in equal distance from the experimenter. To mask the possible effect of odor cues, both bowls were…	na	3	0	3	0	0	0	0	0	0	0	0	0
https://doi.org/10.4236/ojas.2013.31008	Hori, Y.; Kishi, H.; Inoue-Murayama, M.; Fujita, K. Dopamine receptor d4 gene (DRD4) is associated with gazing toward humans in domestic dogs (Canis familiaris) Open Journal of Animal Sciences 2013;3(1):54-58	Hori et al	2013	research	0	0	1	0	0	0	0	1	0	1	0	0	0	0	55	0	0	1	0	1	0	0	0	0	0	0	0	1	Social communication	Unsolvable task	nr	The behavioral test was conducted in a room unfamiliar to dogs. One dog, one dog’s owner, and the experimenter, an unfamiliar male, were in the room. The owner and the experimenter stood or sat opposite each other. The experimenter first put a piece of the dog’s favorite food into a transparent plastic container measuring 12 × 12 × 5 cm, and encouraged the dog to eat the reward from there (“famil…	na	1	0	1	0	0	0	0	0	0	0	0	0
http://dx.doi.org/10.1016/j.beproc.2013.07.017	Marshall-Pescini, S.; Barnard, S.; Branson, N.J.; Valsecchi, P. The effect of preferential paw usage on dogs' (Canis familiaris) performance in a manipulative problem-solving task Behavioural Processes 2013;100():40-43	Marshall-Pescini et al	2013	research	0	0	1	0	0	0	0	0	0	0	0	0	0	0	71	0	1	1	1	1	0	0	0	0	0	0	0	1	Motor laterality; Problem solving	1. Paw preference test (kong test) 2. Problem solving test	Kong test: Branson, N.J., Rogers, L.J., 2006. Relationship between paw preference strength and noise phobia in Canis familiaris. Journal of Comparative Psychology 120, 176–183. Problem solving task: Marshall-Pescini, S., Valsecchi, P., Petak, I., Accorsi, P.A., Prato-Previde, E., 2008. Does training make you smarter? The effects of training on dogs’ performance in a problem solving task. Behaviou…	The commercially available Kong (KONG Company, Colorado) was used in the ‘Kong test’ to determine laterality of paw use for each dog (see Fig. 1a). The testing apparatus for the problem solving test consisted of a commercially available feeding box (‘Slurp’ - Mega srl, Bologna) 30 cm long (including the paw pad) 20 cm wide and 12 cm high, which could be opened by pressing a paw pad or nosing the …	na	2	0	0	2	0	0	0	0	0	0	0	0
https://doi.org/10.1111/age.12058	Wan, M; Hejjas, K; Ronai, Z; Elek, Z; Sasvari-Szekely, M; Champagne, FA; Miklosi, A; Kubinyi, E DRD4 and TH gene polymorphisms are associated with activity, impulsivity and inattention in Siberian Husky dogs ANIMAL GENETICS 2013;44(6):717-727	Wan et al	2013	research	1	1	1	0	0	0	0	1	0	1	0	0	0	0	92	0	0	1	1	1	0	1	0	0	0	0	1	0	Activity; Impulsivity; Inattention	1. Spontaneous activity 2. Greeting 3. Collecting buccal sample	n/a	Spontaneous activity. The owner stands in place without paying attention to the dog while holding the dog on a leash (1.5–2 m). The dog is allowed to move freely within the range of the stretched leash and is not corrected or rewarded for any behaviour. The experimenter stays at a distance of at least 3 m from the dog without interacting with the dog. The test lasts for 1 min. Coded variables: • …	na [Sled Dog Behavioural Test]	3	3	0	0	0	0	1	0	0	0	0	0
https://doi.org/10.1016/j.applanim.2013.10.003	Mirkó, E.; Dóka, A.; Miklósi, A. Association between subjective rating and behaviour coding and the role of experience in making video assessments on the personality of the domestic dog (Canis familiaris) Applied Animal Behaviour Science 2013;149(1-4):45-54	Mirko et al	2013	research	0	0	1	0	0	0	0	1	0	1	0	1	1	0	100	0	1	1	1	1	0	0	0	0	0	0	1	0	na	1. Spontaneous activity 2. Greeting 3. Getting DNA sample 4. Attention test 5. Separation I 6. Playing with experimenter 7. Separation II 8. Playing with owner 9. Ball-playing with owner 10. Problem-solving test 11. Bone take-away test 12. Threatening approach 13. Sudden appearance 14. Laying down on side	Brúder, Ildikó, et al. "Developing a simple behavior test battery for family dogs (FIDO)." Journal of Veterinary Behavior: Clinical Applications and Research 4.8 (2013): e28.	Test 1. Spontaneous activity For 60 seconds the owner stands motionless next to the dog and holds the leash while the dog is free to move on the leash. Test 2. Greeting The owner stands motionless next to the dog and holds the leash. A young woman, the experimenter, who is unfamiliar to the dog, approaches them in a friendly manner. She smiles and says hello to both the dog and the owner. She sto…	FIDO personality test	13	13	0	0	0	0	2	1	0	0	0	0
https://doi.org/10.1016/j.applanim.2013.09.006	Riemer, S.; Müller, C.; Virányi, Z.; Huber, L.; Range, F. Choice of conflict resolution strategy is linked to sociability in dog puppies Applied Animal Behaviour Science 2013;149(1-4):36-44	Riemer et al	2013	research	0	1	1	0	0	0	0	1	0	1	0	0	0	0	134	1	0	0	0	1	0	0	0	0	0	0	1	0	Sociability; Boldness; Conflict resolution	Puppy test: Exploration Greeting test Play Back test Vetcheck test Staring test Novel object test	n/a	Greeting test The experimenter crouched down approximately 2.5 m away from the puppy and encouraged it to make contact by calling its name, chatting in a friendly voice or clicking her tongue. When the puppy approached, she petted the puppy and talked to it in a friendly way for 20 s. If the puppy did not want to approach within 45 s, the subtest was terminated Back test The experimenter was sitt…	E Kersting Test	5	5	0	0	0	0	0	0	0	1	0	0
https://doi.org/10.1292/jvms.12-0008	Kutsumi, A.; Nagasawa, M.; Ohta, M.; Ohtani, N. Importance of puppy training for future behavior of the dog Journal of Veterinary Medical Science 2013;75(2):141-149	Kutsumi et al	2013	research	0	1	0	0	0	0	0	0	0	0	0	0	0	0	142	0	0	1	1	1	0	0	0	0	0	0	1	0	Response to commands; Response to separation I; Positive response to stranger; Response to owner recall; Response to separation II	1. Handling test by OW 2. Food guarding test 3. Command test by OW 4. Handling test by ST 5. Command test by ST 6. Reaction to novel stimulus 7. Separation test	Rooney, N. J. and Bradshaw, J. W. S. 2003. Links between play and dominance and attachment dimensions of dog-human relationships. J. Appl. Anim. Welf. Sci. 6: 67–94. [Medline] [CrossRef] Seksel, K., Mazurski, E. J. and Taylor, A. 1999. Puppy socialisation programs: short and long term behavioural effects. Appl. Anim. Behav. Sci. 62: 335–349. [CrossRef] Svartberg, K. 2005. A comparison of behaviou…	The experimenter (woman) and another woman who played the role of a stranger in the test visited the home of each dog once. Each test session lasted 30 min. All test sessions were videotaped for subsequent analysis. In all behavior tests, the experimenter had a familiarization period of at least 5 min. The woman who played a stranger in the test had never met any of the tested dogs in the past. H…	na	7	7	0	0	1	0	0	0	0	1	0	0
https://doi.org/10.1016/j.jveb.2013.08.004	Asher, L.; Blythe, S.; Roberts, R.; Toothill, L.; Craigon, P.J.; Evans, K.M.; Green, M.J.; England, G.C.W. A standardized behavior test for potential guide dog puppies: Methods and association with subsequent success in guide dog training Journal of Veterinary Behavior: Clinical Applications and Research 2013;8(6):431-438	Asher et al	2013	assistance	0	1	0	0	0	0	0	1	0	1	0	1	0	1	587	1	0	0	0	0	0	0	1	0	0	0	1	0	na	(1) following when called; (2) retrieve a toy; (3) gentle restraint; (4) noise; (5) stroking; (6) a model moving animal (squirrel); (7) a tunnel; and (8) a ramp	Similar stimuli to Volhard PAT test, but diff scoring. PAT test is based on Campbell test. Volhard J., Vollhard, W., 2007. Choosing Your Puppy (PAT). http://www.volhard. com/pages/pat.php, last accessed July 2013.	1. E takes puppy into room, kneels down, greets puppy w stroking, stands up and walks away towards other end of room, verbally encourages puppy to follow 2. E moves floppy toy in front puppy until engaged then throws it to marked area. Puppy allowed to interact for 2-3s 3. E places hands on puppy's shoulders resting thumbs on back of neck and fingers around chest 4. CD of aircraft noise played th…	Puppy profiling assessment (PPA)	8	8	0	0	0	0	0	0	0	1	0	0
https://doi.org/10.1007/s10519-013-9620-z	Choi, Jin; Lee, Ji Hyun; Oh, Hyun Ju; Kim, Min Jung; Kim, Geon A.; Park, Eun Jung; Jo, Young Kwang; Lee, Sang Im; Hong, Do Gyo; Lee, Byeong Chun Behavioral analysis of cloned puppies derived from an elite drug-detection dog Behavior Genetics 2014;44(1):68-76	Choi et al	2014	research	1	0	0	0	0	0	0	0	0	0	0	0	0	0	11	1	0	0	0	0	0	0	1	0	0	0	1	0	Dominance	See ref	Campbell WE (1972) A behavior test for puppy selection. Mod Vet Pract 12:29–33	See ref	Campbell test	12	12	0	0	1	0	1	0	0	1	1	0
https://doi.org/10.1016/j.anbehav.2013.12.012	Udell, M.A.R.; Ewald, M.; Dorey, N.R.; Wynne, C.D.L. Exploring breed differences in dogs (Canis familiaris): Does exaggeration or inhibition of predatory response predict performance on human-guided tasks? Animal Behaviour 2014;89():99-105	Udell et al	2014	research	0	0	1	0	0	0	0	0	0	0	0	0	0	0	36	0	1	1	1	1	0	0	0	0	0	0	0	1	Tendency to track and follow a human point	1. Object choice task (momentary distal pointing) 2. Object choice task (control)	Udell, M. A. R., Dorey, N. R., & Wynne, C. D. L. (2010a). What did domestication do to dogs? A new account of dogs’ sensitivity to human actions. Biological Reviews, 85, 327e345.	Testing layout Two one-gallon (3.79-litre) metal paint cans (15 cm diameter, 22 cm tall), with lids tightly fastened, served as the response objects. These cans were placed 0.5 m on either side of an experimenter, so that when pointing, the experimenter’s finger came no closer than 50 cm to the lid of the correct can. An assistant stood 2.5 m away, measured from the midline between the cans, faci…	na	3	3	0	0	0	0	0	0	0	0	0	0
https://doi.org/10.1371/journal.pone.0090820	Svobodova, I; Chaloupkova, H; Koncel, R; Bartos, L; Hradecka, L; Jebavy, L Cortisol and Secretory Immunoglobulin A Response to Stress in German Shepherd Dogs PLOS ONE 2014;9(3):	Svobodova et al	2014	research	0	0	0	1	0	0	0	0	0	0	0	0	0	0	17	1	0	0	0	0	0	0	1	0	0	0	1	0	na	See ref	Svobodova´ I, Va´penı´k P, Pinc L, Bartosˇ L (2008) Testing German shepherd puppies to assess their chances of certification. Appl Anim Behav Sci 113: 139– 149	See ref	Puppy Test (Police Behavioural Test for Puppies)	10	0	0	10	1	0	0	0	0	0	0	0
http://dx.doi.org/10.1016/j.applanim.2014.03.006	Foyer, P.; Bjällerhag, N.; Wilsson, E.; Jensen, P. Behaviour and experiences of dogs during the first year of life predict the outcome in a later temperament test Applied Animal Behaviour Science 2014;155():93-100	Foyer et al	2014	military	1	1	0	0	0	0	0	0	0	0	0	1	1	0	71	0	0	1	0	0	0	0	1	0	0	0	1	0	Confidence; Physical engagement; Social engagement; Aggression; Environmental sureness; Acoustic environmental sureness	See ref	Wilsson, E., Sinn, D., 2012. Are there differences between behavioral measurement methods? A comparison of the predictive validity of two rating methods in a working dog program. Appl. Anim. Behav. Sci. 141, 158–172.	See ref	Swedish Armed Forces (SAF) Temperament Test	12	0	0	12	0	0	0	1	1	1	0	0
https://doi.org/10.1371/journal.pone.0083993	Kis, A.; Bence, M.; Lakatos, G.; Pergel, E.; Turcsán, B.; Pluijmakers, J.; Vas, J.; Elek, Z.; Brúder, I.; Földi, L.; Sasvári-Székely, M.; Miklósi, A.; Rónai, Z.; Kubinyi, E. Oxytocin receptor gene polymorphisms are associated with human directed social behavior in dogs (Canis familiaris) PLoS ONE 2014;9(1):	Kis et al	2014	research	1	1	0	0	0	0	0	1	0	1	0	0	0	0	207	0	0	1	0	1	0	0	0	0	0	0	1	0	Friendliness;	1. Greeting by a stranger 2. Separation from the owner 3. Problem solving 4. Threatening approach 5. Hiding of owner	Kubinyi, E; Vas, J; Hejjas, K; Ronai, Z; Bruder, I; Turcsan, B; Sasvari-Szekely, M; Miklosi, A Polymorphism in the Tyrosine Hydroxylase (TH) Gene Is Associated with Activity-Impulsivity in German Shepherd Dogs PLOS ONE 2012;7(1):	1. Greeting: the owner (O) stands motionless next to the dog and holds the leash. An unfamiliar experimenter (E) approaches them in a friendly way. E stops out of reach of the leash and waits for 3 seconds. If the dog is not aggressive, E steps next to the dog then pets the dog’s head and back. Then E steps away and waits for another 3 seconds. 2. Separation from the owner: the dog is tethered to…	na	5	2	1	2	0	0	1	0	0	0	0	0
https://doi.org/10.1016/j.applanim.2014.10.004	Wood, P.A.; de Bie, J.; Clarke, J.A. Behavioural and physiological responses of domestic dogs (Canis familiaris) to agonistic growls from conspecifics Applied Animal Behaviour Science 2014;161(1):105-112	Wood et al	2014	research	0	0	1	1	0	0	0	0	0	0	0	0	0	0	42	0	0	0	0	0	1	0	0	0	0	0	1	0	Coping strategy with threat	Control sound Agonistic growl	n/a	Dogs were subjected to a single testing session consisting of a control sound (cicada, Cicadidae, chorus) and an agonistic growl vocalisation, both at ∼70 dbA. The cicada chorus was structurally dissimilar from the dog growl and higher in frequency (4392 Hz) than the growl and but well within the range of canine hearing (Sales et al., 1997). The cicada chorus sounds were downloaded from www.sound…	na	2	2	0	0	0	0	0	0	0	0	0	0
https://doi.org/10.1016/j.jveb.2014.06.008	Arvelius, P.; Strandberg, E.; Fikse, W.F. The Swedish Armed Forces temperament test gives information on genetic differences among dogs Journal of Veterinary Behavior: Clinical Applications and Research 2014;9(6):281-289	Arvelius, Strandberg et al	2014	temperament	1	1	0	0	0	0	0	0	0	0	0	0	0	0	873	0	1	1	0	0	0	0	1	0	0	0	1	0	Confidence; Physical engagement; Social engagement; Aggression; Environmental sureness	See ref	E. Wilsson, D.L. Sinn Are there differences between behavioral measurement methods? A comparison of the predictive validity of two rating methods in a working dog program Appl. Anim. Behav. Sci., 141 (2012), pp. 158-172	See ref	Swedish Armed Forces (SAF) Temperament Test	12	0	0	12	0	0	0	1	1	1	0	0
https://doi.org/10.1007/s10071-013-0641-z	Buttner, A.P.; Strasser, R. Contagious yawning, social cognition, and arousal: An investigation of the processes underlying shelter dogs' responses to human yawns Animal Cognition 2014;17(1):95-104	Buttner and Strasser	2014	research	0	0	1	1	0	0	0	1	0	1	0	0	0	0	60	0	1	1	0	0	1	0	0	0	0	0	0	1	Exhibit yawn contagion; Social-cognitive performance	1.Yawn contagion test 2. Social-cognitive task (pointing)	Yawn: Joly-Mascheroni RM, Senju A, Shepherd AJ (2008) Dogs catch human yawns. Biol Lett 4:446–448. doi:10.1098/rsbl.2008.0333 Social cognitive task: Hare B, Rosati A, Kaminski J, Bra¨uer J, Call J, Tomasello M (2010) The domestication hypothesis for dogs’ skills with human communication: a response to Udell et al. (2008) and Wynne et al. (2008). Anim Behav 79:e1–e6. doi:10.1016/j.anbehav. 2009.06…	Yawn test: Yawning sessions were conducted similar to the methodology described by Joly-Mascheroni et al. (2008). The dog was positioned approximately 1 m in front of the experimenter, who sat in a folding chair. Another experimenter sat across in a chair and held the dog’s leash to gently restrain it from exploring during the trials. The second experimenter would also help redirect the dog’s att…	na	2	1	1	0	0	0	0	0	0	0	0	0
https://doi.org/10.1002/ab.21501	Klausz, B.; Kis, A.; Persa, E.; Miklósi, A.; Gácsi, M. A quick assessment tool for human-directed aggression in pet dogs Aggressive Behavior 2014;40(2):178-188	Klausz et al	2014	aggression	0	1	1	0	0	0	0	1	0	1	1	1	1	0	73	0	0	1	0	1	0	0	0	0	0	0	1	0	Aggression	1. Friendly greeting 2. Take away bone 3. Threatening approach 4. tug-of-war 5. roll over	Netto & Planta, 1997; Tóth, Gácsi, Topál, & Miklósi, 2008; van der Borg et al., 1991; Vas, Topál, Gácsi, Miklósi, & Csányi, 2005). Netto, W. J., & Planta, D. J. U. (1997). Behavioural testing for aggression in the domestic dog. Applied Animal Behaviour Science, 52, 243–263. van der Borg, J. A. M., Netto, W. J., & Planta, D. J. U. (1991). Behavioural testing of dogs in animal shelters to predict p…	During tests 1_x0004_4, dogs were tethered to two trees (located about 3 m from each other), with two 3‐ m‐long light chains in a V shape. This type of leashing prevents the dog from making semi‐circular movements but allows it to move forward and backward, providing the possibility to avoid any stimuli during the test. The owner stood one meter away from the dog (see Fig. 1) without moving or sp…	na	5	4	0	1	0	0	0	0	0	0	0	0
http://dx.doi.org/10.1016/j.jveb.2014.08.007	Döring, D.; Haberland, B.E.; Ossig, A.; Küchenhoff, H.; Dobenecker, B.; Hack, R.; Schmidt, J.; Erhard, M.H. Behavior of laboratory beagles towards humans: Assessment in an encounter test and a simulation of experimental situations Journal of Veterinary Behavior: Clinical Applications and Research 2014;9(6):295-303	Doring et al	2014	research	1	0	0	0	0	0	0	1	0	1	0	0	0	0	90	0	0	1	1	0	0	0	0	1	0	0	1	0	Fearfulness; Submissiveness	Encounter test x2: - along fence - in kennel - catching Examination: - entering - lifting - on table 1 - on table 2	Hubrecht 1995	In part 1, that is, “along the fence,” the person approached the kennels, remained within the view of the dog directly behind the fence, and stood quietly for 10 seconds. In part 2, that is, “in the kennel,” the person entered the kennel, walked to the center, and stood quietly for 60 seconds. During this time, her hands remained lowered, and she avoided eye contact with the dog. In part 3, that …	Laboratory dog behaviour encounter test	6	6	0	0	0	0	0	0	0	0	0	0
http://dx.doi.org/10.1016/j.applanim.2013.11.008	Mornement, K.M.; Coleman, G.J.; Toukhsati, S.; Bennett, P.C. Development of the behavioural assessment for re-homing K9's (B.A.R.K.) protocol Applied Animal Behaviour Science 2014;151():75-83	Mornement et al	2014	shelter	1	0	0	0	0	0	0	1	0	1	1	1	0	1	122	0	0	1	0	0	1	0	0	0	0	0	1	0	Anxiety; Compliance; Fear; Friendliness; Activity level	1. Kennel approach and entry 2. Lead attachment and behaviour 3. Room behaviour 4. Reaction to handling 5. Play behaviour and prey drive 6. Resource guarding highly desirable (wet) food 7. Reaction to isolation/separation 8. Meet an unusual stranger 9. Meet a friendly dog 10. Basic commands and trainability 11. Resource guarding treat (Pig's ear) 12. Reaction to novelty - toy lawn mower	Mornement,K.M., Coleman, G.J., Toukhsati, S., Bennett, P.C., 2010.Areview of behavioural assessment protocols used by Australian animal shelters to determine the adoption suitability of dogs. J. Appl. Anim. Welf. Sci. 13, 314–329.	1. Kennel approach and entry a) Silently approach the kennel in a non-threatening manner. Turn to your right side and crouch down, avoiding direct eye contact for 30 seconds. Note the dog’s behaviour. b) Now look directly but non-threateningly (i.e. make soft/relaxed eye contact, avoid widening your eyes) at the dog’s eyes for 5 seconds. Note the dog’s reaction. c) Encourage the dog to the front …	BARK protocol	12	12	0	0	1	0	1	0	0	1	1	0
https://doi.org/10.1136/vr.101955	Kis, A.; Klausz, B.; Persa, E.; Miklósi, A.; Gácsi, M. Timing and presence of an attachment person affect sensitivity of aggression tests in shelter dogs Veterinary Record 2014;174(8):196	Kis, Klausz et al	2014	shelter	0	1	1	0	0	0	0	1	0	0	1	0	0	0	145	0	0	1	0	1	1	0	0	0	0	0	1	0	Aggression; Fear; Anxiety	1. Friendly greeting 2. Take away bone 3. Threatening approach	KLAUSZ, B., KIS, A., PERSA, E., MIKLóSI, Á. & GáCSI, M. (2013) A quick assessment tool for human-directed aggression in pet dogs. Aggressive Behavior doi: 10.1002/ ab.21501 Threatening approach: Vas, J., Topál, J., Gacsi, M., Miklósi, Á., & Csányi, V. 2005. A friend or an enemy? Dogs’ reaction to an unfamiliar person showing behavioural cues of threat and friendliness at different times. Applied …	The test series consisted of three tests with each test taking about 30–60 seconds. It was carried out with only a brief break (5–10 seconds) necessary to prepare the subsequent test, thus the whole test series took about 3 minutes per dog. Two female experimenters (E1: 29 years old and E2: 22 years old) participated in the test series with both of them being unfamiliar to the dogs. In Tests 1 an…	na	3	0	0	3	0	0	0	0	0	0	0	0
https://doi.org/10.1371/journal.pone.0101237	Riemer, S.; Müller, C.; Virányi, Z.; Huber, L.; Range, F. The predictive value of early behavioural assessments in pet dogs - A longitudinal study from neonates to adults PLoS ONE 2014;9(7):	Riemer et al	2014	research	0	1	1	0	0	0	0	1	0	1	0	1	0	1	283	1	0	1	0	1	0	0	0	0	0	0	1	0	Exploration - Activity; Boldness; Play; Greeting; Threat - retreat	Neonate test: Behaviour on blanket Sucking force Puppy test: Exploration Greeting test Play Back test Vetcheck test Staring test Novel object test Adult test: Exploration Greeting test Threatening approach Novel object Ball play	Neonate test: original in literature, previously used for service dog assessment (Erik Kersting) Puppy test: Riemer S, Mu¨ller C, Vira´nyi Z, Huber L, Range F (2013) Choice of conflict resolution strategy is linked to sociability in dog puppies. Appl Anim Behav Sci 149: 36–44. Adult test	Puppy test: Exploration The puppy was allowed to explore the unfamiliar room for two minutes; experimenter, cameraman and breeder remained passive. 60 s Greeting test The experimenter crouched down approximately 2.5 m away from the puppy and encouraged it to make contact by calling its name, chatting in a friendly voice or clicking her tongue. When the puppy approached, she petted the puppy and t…	Neonate test: E Kersting test Puppy test: E Kersting test Adult test (Parts of VIDOPET?)	12	5	0	7	2	0	0	0	0	2	0	0
https://doi.org/10.1016/j.applanim.2014.08.013	Arhant, C.; Troxler, J. Approach behaviour of shelter dogs and its relationships with the attitudes of shelter staff to dogs Applied Animal Behaviour Science 2014;160(1):116-126	Arhant and Troxler	2014	shelter	1	0	0	0	0	0	0	1	0	1	1	1	1	0	520	0	0	1	0	0	1	0	0	0	0	0	1	0	Approach behaviour	Approach test	n/a	The approach test was carried out as follows: the experimenter walked with slow and smooth movements along the corridor and approached the closed kennel door facing along the corridor, i.e. at an angle of 90 degrees to the kennel door. The experimenter stopped at a distance of approximately 30 cm from the kennel door without turning. She raised her extended arm sideways until the back of the hand…	na	1	1	0	0	0	0	0	0	0	0	0	0
https://doi.org/10.2527/jas.2014-8169	Arvelius, P.; Eken Asp, H.; Fikse, W.F.; Strandberg, E.; Nilsson, K. Genetic analysis of a temperament test as a tool to select against everyday life fearfulness in rough collie Journal of Animal Science 2014;92(11):4843-4855	Arvelius et al	2014	temperament	0	1	0	0	0	0	0	0	0	0	0	1	1	0	2953	0	0	1	0	1	0	0	0	0	0	0	1	0	Boldness; Playfulness; Chase-proneness; Curiosity/fearlessness; Sociability; Aggressiveness; Distance-playfulness	see ref	Svartberg, K., and B. Forkman. 2002. Personality traits in the domestic dog (Canis familiaris). Appl. Anim. Behav. Sci. 79:133–155.	See ref	Dog mentality assessment (DMA)	10	0	0	10	0	0	1	1	0	1	0	0
https://doi.org/10.1016/j.jveb.2015.07.041	Tavares, S.B.; Magalhães, A.; de Sousa, L. Labrador retrievers are more attracted to water than to social stimuli: A pilot study Journal of Veterinary Behavior 2015;10(6):465-470	Tavares et al	2015	research	0	0	1	0	0	0	0	0	0	0	0	0	0	0	10	0	0	1	1	0	0	0	0	0	0	1	1	0	Preference for water; Preference for human; Preference for dog	Arena (with swimming pool)	n/a	The area included a corner closed space of 5 2.8 m, with an open side facing the pool, a large open window facing the entrance of the arena, and a door for access (marked as c in Figure 1). On one side of the arena, there was a concrete swimming pool, measuring 17.5 17.5 m and 1.2 m deep, with a ramp (marked as b in Figure 1) that allowed the dogs to enter or exit the water and to stand with the …	na	1	1	0	0	0	1	0	0	0	0	0	0
https://doi.org/10.1016/j.jveb.2014.12.007	Sherman, B.L.; Gruen, M.E.; Case, B.C.; Foster, M.L.; Fish, R.E.; Lazarowski, L.; DePuy, V.; Dorman, D.C. A test for the evaluation of emotional reactivity in Labrador retrievers used for explosives detection Journal of Veterinary Behavior 2015;10(2):94-102	Sherman et al	2015	detection	0	1	0	1	0	0	0	1	0	1	1	1	1	0	16	0	0	1	0	0	0	1	0	0	0	0	1	0	Emotional reactivity	1. Stranger examination 2. Stairs - up 3. Stairs - down 4. Visual startle - bag drop 5. Acoustic startle - grate drop front 6. Acoustic startle - grate drop behind 7. Remote control vehicle 8. Unusual stranger 9. Stranger examination 2 10. Umbrella startle 11. Gunfire	umbrella opening : Murphy, Julie A. "Describing categories of temperament in potential guide dogs for the blind." Applied Animal Behaviour Science 58.1-2 (1998): 163-178. response to and approach toward a novel electronic toy car: Goddard, M.E., Beilharz, R.G., 1985. A multivariate analysis of the genetics of fearfulness in potential guide dogs. Behav. Genet. 15, 69e89.	The subtasks were conducted as described in Table 2 except gunfire exposure (subtask 17). Owing to firearms restriction at NCSU-CVM, we used a playback recording of gunfire while the dogs were in the indoor arena rather than actual gunfire produced in an outside area. The order of subtask presentation was the same for all dogs. All dogs proceeded through the test without interruption. To avoid di…	Emotional Reactivity Test (ERT)	12	10	2	0	0	0	0	2	0	1	0	0
https://doi.org/10.1016/j.beproc.2014.09.021	Lazarowski, L.; Dorman, D.C. A comparison of pet and purpose-bred research dog (canis familiaris) performance on human-guided object-choice tasks Behavioural Processes 2015;110():60-67	Lazarowski and Dorman	2015	research	0	0	1	0	0	0	0	0	0	0	0	0	0	0	20	0	0	1	0	1	0	0	0	1	0	0	0	1	Ability to use human gestures	Object-choice task (1. Momentary distal point 2. Dynamic proximal point 3. Control)	n/a	A female assistant held the dog at the starting point, 2.5 m from the experimenter. Cups were placed on either side of the experimenter at an equal distance. In order to familiarize the dogs with the testing paradigm, pre-training trials were conducted in which dogs watched as the experimenter placed a treat in a cup. At the start of a trial, the experimenter called the dog to orient him towards …	na	3	0	3	0	0	0	0	0	0	0	0	0
https://doi.org/10.1098/rsbl.2015.0489	Udell, M.A.R. When dogs look back: Inhibition of independent problem-solving behaviour in domestic dogs (Canis lupus familiaris) compared with wolves (Canis lupus) Biology Letters 2015;11(9):	Udell	2015	research	0	0	1	0	0	0	0	1	0	1	0	0	0	0	20	0	0	1	0	1	1	0	0	0	0	0	0	1	Gazing at human; Persistence; Independent problem-solving	1. solvable task 2. encouragement	n/a	(b) Phase 1: the solvable task Each subject was called by the experimenter and allowed to sniff a 5-cm-long piece of summer sausage, which was then placed in a puzzle box (figure 1). Once the box was set on the ground, with lid snapped in place, the experimenter did one of two things: Alone condition: the experimenter left the testing area. Human-in condition: the experimenter took three steps ba…	na	3	3	0	0	0	0	0	0	0	0	0	0
https://doi.org/10.4454/db.v1i3.22	Zilocchi, M.; Galligani, F.; Nava, L.; Mengoli, M. Dog dangerousness test (DDT): Preliminary results Dog Behavior 2015;1(3):14-22	Zilocchi et al	2015	aggression	0	1	0	0	0	0	0	1	0	1	0	1	0	1	23	0	0	1	0	1	0	0	0	0	0	0	1	0	Aggression toward strangers	1. Reaction of the dog on the leash towards a stranger. 2. Reaction of the dog when a fake hand is positioned on his head by a stranger. 3. Reaction of the dog to the positioning of the muzzle by the owner. 4. Walking on the leash.	nr	Step 1: Reaction of the dog on the leash towards a stranger All “dog-owner” couples tested were placed in the same place and position. The owners are instructed to avoid pulling the leash and seeking interaction with the animal, and encouraged to leave him completely free to express his behaviors. The animal is then approached by a person he has never seen before: the person walks in a straight l…	Dangerous Dog Test (DDT)	4	4	0	0	0	0	0	0	0	0	0	0
https://doi.org/10.1016/j.jveb.2015.03.005	Barrera, G.; Fagnani, J.; Carballo, F.; Giamal, Y.; Bentosela, M. Effects of learning on social and nonsocial behaviors during a problem-solving task in shelter and pet dogs Journal of Veterinary Behavior 2015;10(4):307-314	Barrera et al	2015	research	0	0	1	0	0	0	0	0	0	0	0	0	0	0	28	0	0	1	1	1	1	0	0	0	0	0	0	1	Problem solving	1. Problem-solving task 2. Problem solving (partial reinforcement) 3. Problem solving (extinction)	n/a	The apparatus used was a game for dogs from “Dog Magic, Nina Ottosson interactive toys” consisting of a round bowl, 36 cm in diameter, with 9 bone-shaped depressions containing nine plastic bones. Each bone has a small hole to release the smell of food. There are 8 bones arranged in a circle and a ninth one in the center. Small pieces of cooked liver were used as reinforcement and were hidden und…	na	3	3	0	0	0	0	0	0	1	0	0	0
http://dx.doi.org/10.1016/j.beproc.2014.09.022	D'Aniello, B.; Scandurra, A.; Prato-Previde, E.; Valsecchi, P. Gazing toward humans: A study on water rescue dogs using the impossible task paradigm Behavioural Processes 2015;110():68-73	D'Aniello et al	2015	research	0	0	1	0	0	0	0	1	0	1	0	0	0	0	40	0	0	1	0	1	0	1	0	0	0	0	1	0	Gazing interest towards humans	Impossible/unsolvable task	Miklósi, Á., Pongráz, P., Lakatos, G., Topál, J., Csányi, V., 2005. A Comparative study of the use of visual communicative signals in interaction between dogs (Canis familiaris) and humans and cats (Felis catus) and humans. J. Comp. Psychol. 119 (2), 179–186. Marshall-Pescini, S., Passalacqua, C., Barnard, S.,Valsecchi, P., Prato-Previde, E., 2009. Agility and search and rescue training different…	The apparatus consisted of a glass food container (10.5 × 10.5 cm), placed on a rectangular wooden platform (77 × 34.5 cm), comparable to the apparatus used by MarshallPescini et al. (2009) and Passalacqua et al. (2013, 2011). The lid was fixed on the platform, whereas the container was placed upside down on the tracks of the lid during the solvable task trials and was locked during the unsolvabl…	na	1	0	1	0	0	0	0	0	0	0	0	0
https://doi.org/10.1016/j.applanim.2014.12.001	Shabelansky, A.; Dowling-Guyer, S.; Quist, H.; D'Arpino, S.S.; McCobb, E. Consistency of shelter dogs' behavior toward a fake versus real stimulus dog during a behavior evaluation Applied Animal Behaviour Science 2015;163():158-166	Shabelansky et al	2015	shelter	0	0	1	0	0	0	0	0	0	0	0	1	0	1	45	0	1	1	0	0	1	0	0	0	0	0	1	0	Aggression; Friendly; Fearful	1. Fake model dog 2. Live dog	Dowling-Guyer, S., Marder, A., D’Arpino, S., 2011. Behavioral traits detected in shelter dogs by a behavior evaluation. Appl. Anim. Behav. Sci. 130 (3), 107–114.	Twenty-five dogs were evaluated in the yard atthe rural location and 20 dogs were evaluated in the auditorium at the urban location. Prior to entering the evaluation location, dogs were walked on a leash outside allowing time to urinate and defecate, using praise and treats to reward calm behavior while walking. The same scenario was repeated twice for each dog using two different stimulus condit…	Match-Up II Behavior Evaluation (only parts)	2	2	0	0	0	0	0	0	1	0	1	0
https://doi.org/10.1016/j.jveb.2015.03.007	Gruen, M.E.; Case, B.C.; Foster, M.L.; Lazarowski, L.; Fish, R.E.; Landsberg, G.; DePuy, V.; Dorman, D.C.; Sherman, B.L. The use of an open-field model to assess sound-induced fear and anxiety-associated behaviors in Labrador retrievers Journal of Veterinary Behavior 2015;10(4):338-345	Gruen et al	2015	detection	0	0	1	1	1	0	0	0	0	0	0	1	1	0	16	0	0	1	0	0	0	0	1	0	0	0	1	0	Habituation; Sound aversion or fear	Open field test	n/a	The OFT arena (Figure 1) consisted of a room approximately 3 3 m, located in a dedicated free-standing building, maintained at an ambient temperature of approximately 20-25C. The OFT arena had an epoxy-painted cement floor, and was constructed of 3 cement block walls and a fourth modular wall with a door and narrow viewing panel. The OFT arena was equipped with a hide (W61 H76 L91 cm), constructe…	na	1	1	0	0	1	0	0	0	0	0	0	0
http://dx.doi.org/10.1037/a0037825	Duranton, C; Rodel, HG; Bedossa, T; Belkhir, S Inverse Sex Effects on Performance of Domestic Dogs (Canis Familiaris) in a Repeated Problem-Solving Task JOURNAL OF COMPARATIVE PSYCHOLOGY 2015;129(1):84-87	Duranton et al	2015	research	0	0	1	0	0	0	0	1	0	1	0	0	0	0	47	0	0	1	0	1	0	0	0	0	0	0	0	1	Problem solving	Problem solving task	Seed, A. M., & Call, J. (2010). Problem-solving in tool-using and nontool-using animals. In J. Moore & M. Breed (Eds.), Encyclopedia of animal behaviour (pp. 778 –785). Oxford, UK: Elsevier Academic Press.	The apparatus consisted of a wooden box (15 cm 15 cm 5 cm), not fixed to the ground. A food reward was hidden inside the box (a handful of mince and cooked chicken meat), which was then closed by a plastic cover. A handle (3 cm 3 cm cylindrical plastic stick) fixed on the top of the cover, allowed the dogs to remove it (with mouth or front paw) in order to get the reward. The procedure consisted …	na	1	1	0	0	0	0	0	0	0	0	0	0
https://doi.org/10.1080/10888705.2014.999916	Bennett, SL; Weng, HY; Walker, SL; Placer, M; Litster, A Comparison of SAFER Behavior Assessment Results in Shelter Dogs at Intake and After a 3-Day Acclimation Period JOURNAL OF APPLIED ANIMAL WELFARE SCIENCE 2015;18(2):153-168	Bennett et al	2015	shelter	0	1	0	0	0	0	0	1	0	0	1	0	0	0	49	0	1	1	1	0	1	0	0	0	0	0	1	0	Aggression	1. Look 2. Sensitivity 3. Tag 4. Squeeze 5. Food behaviour 6. Toy behaviour 7. Dog-to-dog behaviour	Weiss, E., 2007. Meet Your Match SAFERTM manual and training guide. ASPCA. meetyourmatch@aspca.org.	Subtest 1. Look: The evaluator gently held the dog’s head in her hands and looked into the dog’s eyes with nonthreatening eye contact. Subtest 2. Sensitivity: The evaluator gently grasped handfuls of fur and skin in a firm kneading motion over the dog’s side from shoulder to hip and back. This was repeated. Subtest 3. Tag: The evaluator tried to engage the dog using an excited voice and play move…	Safety assessment for evaluating Rehoming (SAFER)	7	0	0	7	0	0	0	0	2	0	1	0
https://doi.org/10.1556/abiol.66.2015.1.3	Kubinyi, E.; Gosling, S.D.; Miklósi, Á. A comparison of rating and coding behavioural traits in dogs Acta Biologica Hungarica 2015;66(1):27-40	Kubinyi et al	2015	research	1	1	1	0	0	0	0	1	0	1	0	1	1	0	56	0	0	1	0	1	0	0	0	0	0	0	1	0	Activity-impulsivity; Inattention	1. Greeting 2. Collecting saliva sample 1 3. Putting on boots and walking 4. Problem solving 5. Threatening approach 6. Separation from owner 7. Walking with the dog 8. Collecting saliva sample 2	1. Hejjas, K., Kubinyi, E., Ronai, Zs., Szekely, A., Vas, J., Miklósi, Á., Sasvari-Szekely, M., Kereszturi, E. (2009) Molecular and behavioural analysis of the intron 2 repeat polymorphism in canine dopamine D4 receptor gene. Genes Brain Behav. 8, 330–336 5. Vas, J., Topál, J., Gácsi, M., Miklósi, Á., Csányi, V. (2005) A friend or an enemy? Dogs’ reaction to an unfamiliar person showing behaviour…	Test 1. Greeting: This test was the same as in [9] for measuring ‘social impulsivity’. The owner stood motionless next to the dog and held the leash. An unfamiliar woman approached the dog in a friendly way. She stopped out of reach of the leash and waited for 3 seconds. If the dog was not aggressive, she stepped next to the dog then petted the dog’s head and back. Test 2. Collecting saliva sampl…	na	7	4	3	0	0	0	1	0	0	0	0	0
https://doi.org/10.1007/s11357-015-9778-9	Mongillo, Paolo; Bertotto, Daniela; Pitteri, Elisa; Stefani, Annalisa; Marinelli, Lieta; Gabai, Gianfranco Peripheral leukocyte populations and oxidative stress biomarkers in aged dogs showing impaired cognitive abilities. Age (Dordrecht, Netherlands) 2015;37(3):9778-9778	Mongillo et al	2015	research	0	0	1	0	0	0	0	0	0	0	0	0	0	0	41	0	0	1	1	1	0	0	0	0	0	0	0	1	Spatial abilities	1. Social attention task (x2 variants) 2. T-Maze 3. T-Maze reversal	Social attention: Mongillo P, Bono G, Regolin L, Marinelli L (2010) Selective attention to humans in companion dogs, Canis familiaris. Anim Behav 80:1057–1063 T-Maze: Mongillo P, Araujo JA, Pitteri E, Carnier P, Adamelli S, Regolin L, Marinelli L (2013) Spatial reversal learning is impaired by age in pet dogs. Age 35:2273–2282	Cognitive testing was conducted in the Laboratory of Applied Ethology (Department Comparative Biomedicine and Food Science, University of Padova; size 5× 5 m) where a CCTV system (WV-GP250, Panasonic, Osaka, Japan) allowed real-time monitoring and recording of all procedures for subsequent analysis. The testing assessed attentive and spatial abilities with two protocols already in use in our labo…	na	4	2	0	2	0	0	0	0	0	0	0	0
http://dx.doi.org/10.1016/j.jveb.2014.11.005	Mongillo, P.; Pitteri, E.; Adamelli, S.; Bonichini, S.; Farina, L.; Marinelli, L. Validation of a selection protocol of dogs involved in animal-assisted intervention Journal of Veterinary Behavior 2015;10(2):103-110	Mongillo et al	2015	otherworking	1	0	0	0	0	0	0	1	0	1	0	1	1	0	60	0	0	1	1	1	0	0	0	0	0	0	1	0	Fear; Aggressiveness; Negative interaction with humans	1. Freezing and stranger 2. Awkward approach 3. Seizing of the dog 4. Semifreezing 5. Simultaneous interaction	n/a	Episode 1: freezing and stranger (3 minutes). The patient sat on the chair after entering the room with the walker, accompanied by the health care provider, who carried the crutches. The patient initially stayed in freezing. After 2 minutes, a stranger suddenly opened the door and said “Sorry, I entered the wrong room!” Then, he immediately left the room. In the meantime, the patient continued st…	Role-playing evaluation	4	4	0	0	0	0	0	0	0	0	0	0
https://doi.org/10.1016/j.beproc.2015.07.004	Zaine, I.; Domeniconi, C.; Wynne, C.D.L. The ontogeny of human point following in dogs: When younger dogs outperform older Behavioural Processes 2015;119():76-85	Zaine et al	2015	research	0	0	1	0	0	0	0	0	0	0	0	0	0	0	60	1	1	0	0	1	1	0	0	0	0	0	0	1	Performance of following hand point topographies	1. Momentary distal point 2. Momentary proximal point 3. Dynamic proximal point	nr	Two identical dog food bowls served as choice stimuli. Food bowls were chosen because of their familiarity to the subjects, reducing any concerns about neophobia. Food was only placed into the bowl after a correct choice. Dogs were tested individually. At the beginning of each trial, the puppy was held back 2 m from experimenter 1 (E1) by experimenter 2 (E2) who stood in-between and 0.5 m away fr…	na	3	0	0	3	0	0	0	0	0	0	0	0
https://doi.org/10.1016/j.beproc.2015.02.002	Shimabukuro, C.; Putrino, N.; Helbling, J.; Tognetti, S.; Bentosela, M. Individual differences in social and non-social behaviors in domestic dogs (Canis familiaris) during the acquisition, extinction and reacquisition of a problem solving task Behavioural Processes 2015;113():179-186	Shimabukuro et al	2015	research	0	0	1	0	0	0	0	1	0	1	0	0	0	0	75	0	0	1	0	1	0	0	0	0	0	0	0	1	Problem solving; Communicative behaviours; Social motivation; Persistence	Puzzle toy task	n/a	The problem-solving task consists of learning to remove nine bones from the apparatus in order to obtain the piece of liver hidden under each bone. After a familiarization period of 3–5 min, the sessions began. During familiarization, dogs had no access to the device. The procedure comprised three phases: acquisition, extinction, and reacquisition. For half of the dogs the E was an unknown woman …	na	3	0	0	3	0	0	0	0	1	0	0	0
http://dx.doi.org/10.1016/j.beproc.2014.09.028	Fratkin, J.L.; Sinn, D.L.; Thomas, S.; Hilliard, S.; Olson, Z.; Gosling, S.D. Do you see what I see? Can non-experts with minimal training reproduce expert ratings in behavioral assessments of working dogs? Behavioural Processes 2015;110():105-116	Fratkin et al	2015	military	1	0	0	0	0	0	0	1	0	1	0	0	0	0	76	1	1	0	0	0	0	1	1	0	0	0	1	0	1. Toy interest; Environment; Bite work; ; 2. Environment ; Hunt;	Military puppy test: 1. Toy interest (ball) 2. Toy interest (sock) 3. Environment (vacuum) 4. Environment (noisy can) 5. Environment (wheely chair) 6. Environment (vacuum II) 6. Bite rag TSA test: 1. Environmental walk 2. Environment (toy) 3. Hunt (toy play) 4. Hunt (hidden grass) 5. Hunt (toy walk) 6. Hunt (flowerpots I and II)	n/a	2.2.1. Toy interest The toy interest domain assessed a dog’s reaction to two objects (a sock and a ball). First, the handler threw a ball several times and rated the dog’s object pursuit (the speed and intensity by which the dog chases after the object), object possession (the physical possession of the object), and object interest (the dog’s continued visualfixationand physical orientationtoward…	1. na 2. Transportation Security Administration Canine Breeding and Development Center Behavioural Assessment	5	5	0	0	0	0	0	0	1	1	0	0
https://doi.org/10.1016/j.jveb.2015.04.003	Roth, LSV; Jensen, P Assessing companion dog behavior in a social setting JOURNAL OF VETERINARY BEHAVIOR-CLINICAL APPLICATIONS AND RESEARCH 2015;10(4):315-323	Roth and Jensen	2015	research	0	0	1	0	0	0	0	1	0	1	0	1	1	0	85	0	1	1	0	1	0	0	0	0	0	0	1	0	Explorative; Social	1. Ignoring 2. Walking	n/a	The general aim of the test was to video-record the behavior of dogs during a standardized procedure which was likely to be perceived by the dog to be as normal as possible. In addition, we aimed for a situation in which the dogs could choose to behave freely without restrictions from their owners. These videos were then subjected to a detailed ethological analysis. The owners were informed about…	na	4	4	0	0	0	0	1	0	1	0	0	0
http://dx.doi.org/10.1016/j.jveb.2015.03.002	Morrow, M.; Ottobre, J.; Ottobre, A.; Neville, P.; St-Pierre, N.; Dreschel, N.; Pate, J.L. Breed-dependent differences in the onset of fear-related avoidance behavior in puppies Journal of Veterinary Behavior 2015;10(4):286-294	Morrow et al	2015	research	0	0	1	1	0	0	0	1	0	1	0	0	0	0	98	1	0	0	0	1	0	0	0	0	0	0	1	0	Fear	Novel item test Seesaw test Step test Loud noise test	n/a	All tests were performed by the same person, who placed the puppy on the appropriate mat, stepped back approximately 4 ft., and initiated observations. Testing took place in a room or an area near or adjacent to, but not directly beside or in the pen in which the puppies were being reared, so that other puppies in the litter could not observe testing before being tested. A puppy was removed one a…	na (Puppy fear test)	4	4	0	0	0	0	0	0	0	1	0	0
http://dx.doi.org/10.1016/j.applanim.2015.03.013	Mornement, K.M.; Coleman, G.J.; Toukhsati, S.R.; Bennett, P.C. Evaluation of the predictive validity of the Behavioural Assessment for Re-homing K9's (B.A.R.K.) protocol and owner satisfaction with adopted dogs Applied Animal Behaviour Science 2015;167():35-42	Mornement et al	2015	shelter	1	0	0	0	0	0	0	0	0	0	0	1	0	1	102	0	0	1	0	0	1	0	0	0	0	0	1	0	Anxiety; Compliance; Fear; Friendliness; Activity level	See ref	Mornement, K.M.; Coleman, G.J.; Toukhsati, S.; Bennett, P.C. Development of the behavioural assessment for re-homing K9's (B.A.R.K.) protocol Applied Animal Behaviour Science 2014;151():75-83	See ref	BARK protocol	12	0	0	12	1	0	1	0	0	1	1	0
https://doi.org/10.1007/s10071-015-0901-1	Bray, E.E.; MacLean, E.L.; Hare, B.A. Increasing arousal enhances inhibitory control in calm but not excitable dogs Animal Cognition 2015;18(6):1317-1329	Bray et al	2015	research	0	0	1	0	0	0	0	1	0	1	0	0	0	0	106	0	1	1	0	1	0	1	0	0	0	0	0	1	Inhibitory control	Detour task	Pongrácz P, Miklósi Á , Kubinyi E, Gurobi K, Topál J, Csányi V. Social learning in dogs: the effect of a human demonstrator on the performance of dogs in a detour task. Anim Behav. 2001; 62(6): 1109–1117.	Two garment racks with transparent shower curtains were placed in a v-shaped fence formation opening away from the dog. Each of the two side panels was approximately 80 cm wide and 1 m tall. The experimenter stood on the opposite side of the curtain, visible behind a sheet of transparent shower curtain that was approximately 40 cm wide and 1 m tall (Figure 2a, b). The dog-handler centered the dog…	na	2	0	2	0	0	0	0	0	0	0	0	0
https://doi.org/10.1111/gbb.12194	Persson, M.E.; Roth, L.S.V.; Johnsson, M.; Wright, D.; Jensen, P. Human-directed social behaviour in dogs shows significant heritability Genes, Brain and Behavior 2015;14(4):337-344	Persson et al	2015	research	1	1	1	0	0	0	0	0	0	0	0	0	0	0	498	0	1	1	0	0	0	0	0	1	0	0	1	0	Eye contact seeking	Unsolvable task	Topal, J., Miklosi, A. & Csanyi, V. (1997) Dog-human relationship affects problem solving behavior in the dog. Anthrozoos 10, 214–224	In order to test how willing the dogs were to eat the treats, they were presented with a treat (quarter pieces of normal sized FROLIC®) on a single plate, similar to those used in the test setup later but without a cover (Fig. 1). After placing the single plate containing a treat on the floor, the test leader was standing passively in the same position. If the dog ate a treat, another was placed …	na	2	0	0	2	0	0	0	0	0	0	0	0
https://doi.org/10.1371/journal.pone.0135176	Stewart, L.; MacLean, E.L.; Ivy, D.; Woods, V.; Cohen, E.; Rodriguez, K.; McIntyre, M.; Mukherjee, S.; Call, J.; Kaminski, J.; Miklósi, Á.; Wrangham, R.W.; Hare, B. Citizen science as a new tool in dog cognition research PLoS ONE 2015;10(9):	Stewart et al	2015	research	0	0	1	0	0	0	0	0	0	0	0	0	0	0	522	0	1	1	1	1	0	0	0	0	0	0	0	1	na	1. yawn control 2. yawn experimental 3. eye contact warm up 4. eye contact 5. treat warm up 6. arm pointing 7. foot pointing 8,11. watching 9. back turned 10. eyes covered 12, 13. 1&2 cup warm up 14. memory vs pointing 15. memory vs smell 16. delayed memory 17. inferential reasoning warm up 18. Inferential reasoning task 19. physical reasoning warm up 20. physical causality task	Arm pointing: Gácsi M, Kara E, Belényi B, Topál J, Miklósi Á. The effect of development and individual differences in pointing comprehension of dogs. Animal cognition. 2009; 12(3):471–9. doi: 10.1007/s10071-008-0208- 6 PMID: 19130102 Foot pointing: Lakatos et al 2009 Watching/eyesclosed/backturned: Call J, Bräuer J, Kaminski J, Tomasello M. Domestic dogs (Canis familiaris) are sensitive to the at…	Fig 1 shows the experimental setup for the majority of tasks that are two-way choices. Participants were instructed to work with a partner unless their dog was able to sit and stay on their own. In the instructional video the dog was positioned directly across from E (the experimenter), approximately 1.8 meters away. Three Post-it notes were placed on a line perpendicular to the dog and E. The ce…	Dognition	17	14	3	0	0	0	0	0	0	0	0	0
http://dx.doi.org/10.1016/j.jveb.2015.08.004	Evans, K.M.; Lewis, T.W.; Asher, L.; Blythe, S.; Bottomley, M.; Tootill, L.; Roberts, R.; Whiteside, H.; England, G.C.W.; Blott, S.C. Genetic evaluation of traits in a standardized behavioral test for potential guide dog puppies using crossbreed models Journal of Veterinary Behavior 2015;10(6):459-464	Evans et al	2015	assistance	1	0	0	0	0	0	0	0	0	0	0	0	0	0	2127	1	0	0	0	0	0	0	1	0	0	0	1	0	Confidence (positive active response to environmental stimuli); Responsiveness (positive active response to human handler)	1. Following 2. Retrieve 3. Restraint 4. Noise 5. Stroking 6. Unusual moving object 7. Tunnel 8. Ramp	Asher, L.; Blythe, S.; Roberts, R.; Toothill, L.; Craigon, P.J.; Evans, K.M.; Green, M.J.; England, G.C.W. A standardized behavior test for potential guide dog puppies: Methods and association with subsequent success in guide dog training Journal of Veterinary Behavior: Clinical Applications and Research 2013;8(6):431-438	No detail given, see ref The following situations were scored: (1) following response; (2) interest in retrieving a toy; (3) response to restraint; (4) response to noise; (5) response to stroking; (6) response to unusual moving object; (7) response to a tunnel; (8) response to a ramp	Puppy profiling assessment (PPA)	8	0	0	8	0	0	0	0	0	1	0	0
https://doi.org/10.4142/jvs.2016.17.4.563	Shin, C.W.; Kim, G.A.; Park, W.J.; Park, K.Y.; Jeon, J.M.; Oh, H.J.; Kim, M.J.; Lee, B.C. Learning, memory and exploratory similarities in genetically identical cloned dogs Journal of Veterinary Science 2016;17(4):563-567	Shin et al	2016	research	0	0	1	0	0	0	0	0	0	0	0	0	0	0	10	0	0	1	0	0	0	0	0	1	0	0	0	1	Learning; Memory ability	1. T-Maze Reversal task 2. Open field test	Sanders DN, Kanazono S, Wininger FA, Whiting REH, Flournoy CA, Coates JR, Castaner LJ, O’Brien DP, Katz ML. A reversal learning task detects cognitive deficits in a Dachshund model of late-infantile neuronal ceroid lipofuscinosis. Genes Brain Behav 2011, 10, 798-804.	Maze task: The testing apparatus was a plastic T-maze (4 foot wide × 8 foot length × 3 foot height) fence. All dogs could receive the food rewards from only one side of the maze; therefore, they were trained to search only one side as the obligatory preferred site. The time to reach to the obligatory preferred site was recorded and the values were compared between control and cloned dogs. Followi…	na	2	2	0	0	1	0	0	0	0	0	0	0
https://doi.org/10.1007/s10071-016-0983-4	Cook, P.F.; Spivak, M.; Berns, G. Neurobehavioral evidence for individual differences in canine cognitive control: an awake fMRI study Animal Cognition 2016;19(5):867-878	Cook et al	2016	research	0	0	1	0	0	0	0	0	0	0	0	1	1	0	13	0	0	1	0	1	0	0	0	0	0	0	0	1	Motor inhibition	1. A-not-B test	Maclean et al 2014	At one end of the enclosure, three plastic food wells were suspended from the baby gates in a line with 1 m separating them. Height of the wells was adjusted for each dog such that they were able to obtain a food reward, but not easily see into the bottom of the well from a distance. Food reward for this task was Pup-Peroni_x0004_ (Big Heart Pet Brands), and a piece was affixed out of sight direc…	na	1	1	0	0	0	0	0	0	0	0	0	0
https://doi.org/10.1016/j.applanim.2016.01.015	Hoummady, S.; Péron, F.; Grandjean, D.; Cléro, D.; Bernard, B.; Titeux, E.; Desquilbet, L.; Gilbert, C. Relationships between personality of human-dog dyads and performances in working tasks Applied Animal Behaviour Science 2016;177():42-51	Hoummady et al	2016	research	0	0	1	0	0	0	0	0	0	0	0	0	0	0	14	0	0	1	0	0	0	1	0	0	0	0	1	0	Conscientiousness; Neuroticism; Activity/exploration; Introversion; Human familiarity	1. Novel environment and unfamiliar person 2. Interaction with an unfamiliar person 3. Sudden noise 4. Novel object 5. Familiar toy 6. Ability to solve task	Svartberg 2002	2.3.1. Subtest 1: novel environment and unfamiliar person This subtest aimed at evaluating the dog’s reaction to a novel environment and person. The dog was left at the entrance of the room. The room, of 4 m2, was empty except for the experimenter who stayed at a 1-m distance in front of the dog. The experimenter did not interact with the dog and read a book (without looking at the dog). The test…	Adapted from Dog Mentality Assessment (DMA)	6	2	4	0	1	0	0	0	1	0	0	0
https://doi.org/10.1007/s10071-016-0958-5	D’Aniello, B.; Scandurra, A. Ontogenetic effects on gazing behaviour: a case study of kennel dogs (Labrador Retrievers) in the impossible task paradigm Animal Cognition 2016;19(3):565-570	D'Aniello et al	2016	research	0	0	1	0	0	0	0	1	0	1	0	0	0	0	19	0	0	1	0	1	0	0	0	0	0	1	1	0	Gazing interest towards humans	Impossible/unsolvable task	Miklo´si A´ , Pongra´cz P, Lakatos G, Topa´l J, Csa´nyi V (2005) A comparative study of the use of visual communicative signals in interactions between dogs (Canis familiaris) and humans and cats (Felis catus) and humans. J Comp Psychol 119:179–186	The apparatus consisted of a glass food container (10.5 9 10.5 cm) placed on a rectangular wooden platform (77 9 34.5 cm), as described previously (D’Aniello et al. 2015). The lid was fixed on the platform, and the container was placed upside down on the tracks of the lid during the solvable phases of the test and was locked onto the lid during the unsolvable phase. The wooden platform was fixed …	na	1	0	0	1	0	0	0	0	0	0	0	0
https://doi.org/10.1007/s10071-016-1024-z	Fagnani, J.; Barrera, G.; Carballo, F.; Bentosela, M. Is previous experience important for inhibitory control? A comparison between shelter and pet dogs in A-not-B and cylinder tasks Animal Cognition 2016;19(6):1165-1172	Fagnani et al	2016	research	0	0	1	0	0	0	0	1	0	1	0	0	0	0	27	0	0	1	1	1	1	0	0	0	0	0	0	1	Inhibitory control	1. A-not-B test 2. Cylinder task	Bray E, MacLean E, Hare B (2014) Context specificity of inhibitory control in dogs. Anim Cogn 17:15–31. doi:10.1007/s10071-013- 0633-z	For the A-not-B task, we used three cups with a diameter of 8.5 cm and a height of 10 cm, made of expanded polystyrene on account of its light weight that prevented any distractions caused by noise during baiting. The subjects looked at three opaque aligned cups (A, M, and B), and a reward was placed in one of the cups located at the far end of the array, while the middle cup (M) and the cup at t…	na	2	1	0	1	0	0	0	0	0	0	0	0
https://doi.org/10.4454/db.v2i1.25	Zilocchi, M.; Carlone, B. Problem solving games as a tool to reduce fear of strangers in dogs Dog Behavior 2016;2(1):1-12	Zilocchi and Carlone	2016	research	0	1	0	0	0	0	0	0	0	0	0	0	0	0	27	0	0	1	0	1	0	0	0	0	0	0	1	0	Fear of strangers	1. Social contact 2. Play with stranger 3. Sudden appearance 4. Passive situation	DMA: Svartberg, K., Forkman, B., 2002. Personality traits in the domestic dog (Canis familiaris. Appl. Anim. Behav. Sci. 79, 133–155. https://doi.org/10.1016/s0168-1591(02) 00121-1.	FIRST SUBTEST - Social contact with a UP The owner with the dog on a leash is approached by an UP. The UP greets the owner and shakes his/her hand. After that, the UP takes the leash and tries to take the dog for a short walk (10 meters), without pulling or forcing the dog, while the owner stops. After the walk, the UP returns to the owner with the dog SECOND SUBTEST - Distance-play An UP dressed…	Fear Behavioural Assessment (FBA)	4	0	1	3	0	0	1	1	0	0	0	0
https://doi.org/10.1501/vetfak_0000002732	Salgirli Demirbaş, Y.; Emre, B. Investigation of behavioral developments of kangal puppies using open field and barrier tests Ankara Universitesi Veteriner Fakultesi Dergisi 2016;63(3):215-222	Salgirli Demirbas and Emre	2016	research	0	0	1	0	0	0	0	0	0	0	0	0	0	0	40	1	0	0	0	1	0	0	0	0	0	0	1	0	Shyness-boldness	1. Open field test 2. Barrier test	1. Marchei P. Diverio S, Falocci N, et al. (2009): Breed differences in behavioural development in kittens. Physiol Behav, 96, 522-531. [CATS] 2. Scott JP, Fuller JL (1965): Dog Behavior: The Genetic Basics. University Chicago Press, Chicago, IL	Puppies were only taken to the OFT, in case of opening of eyes, giving startle response to a sound and being able to stand on four legs. OFT was applied to puppies every week on the same day between 3 to 8 weeks after birth. Each week, after OFT was completed, all puppies were subjected to the barrier test. As described by Scott and Fuller (29), target object was placed through the window to the …	na	2	2	0	0	0	1	0	0	0	0	0	0
https://doi.org/10.1016/j.applanim.2016.04.007	Wormald, D.; Lawrence, A.J.; Carter, G.; Fisher, A.D. Physiological stress coping and anxiety in greyhounds displaying inter-dog aggression Applied Animal Behaviour Science 2016;180():93-99	Wormald et al	2016	shelter	0	0	0	0	0	0	0	0	0	0	0	0	0	0	47	0	0	1	0	0	0	0	0	0	0	0	1	0	Aggressive ractivity to dog; Stress coping; Anxiety	Open field (and noise) Stress coping during phlebotomy Rehoming aggression	Open field test: Wormald, D., Lawrence, A.J., Carter, G., Fisher, A.D., 2016. Validation of modified open field behaviour as a measure of trait anxiety in the dog. Appl. Anim. Behav. Sci, http://dx.doi.org/10.1016/j.applanim.2016.03.004 (in press). GAP test: National Temperament Test – Greyhound Behavioural Assessment. Greyhound Adoption Program Australia. Unpublished Document.	2.3. Open field testing Thirty-eight dogs underwent the open field test designed to test for trait anxiety. Dogs were tested as previously described (Wormald et al., in press), and the results of the first trial are presented as a measure of acute exposure to the paradigm for comparison with aggression test results. In brief,the open field consisted of a fenced indoor area 4.7 m × 6.35 m with a c…	na	3	3	0	0	1	0	0	0	0	0	1	0
https://doi.org/10.1016/j.applanim.2016.01.010	Wells, D.L.; Hepper, P.G.; Milligan, A.D.S.; Barnard, S. Comparing lateral bias in dogs and humans using the Kong™ ball test Applied Animal Behaviour Science 2016;176():70-76	Wells et al	2016	research	0	0	1	0	0	0	0	0	0	0	0	0	0	0	48	0	0	1	1	1	0	0	0	0	0	0	0	1	Paw preference; Motor laterality	Kong test	Branson, N.J., Rogers, L.J., 2006. Relationship between paw preference strength and noise phobia in Canis familiaris. J. Comp. Psychol. 120, 176–183.	Apparatus Dogs’ paw preferences were tested using a medium-sized KongTM ball (KONG Company, Golden, CO, USA), a hollow 10.5 cm long conical-shaped rubber toy that moves in an erratic manner. The ball has a 2.9 cm diameter hole at one end, and a smaller 1 cm diameter hole at the opposite end. Before testing, the toy was filled through the larger hole with moist dog food (Pedigree, original flavour…	na	1	0	0	1	0	0	0	0	0	0	0	0
http://dx.doi.org/10.1371/journal.pone.0147753	Müller, C.A.; Riemer, S.; Virányi, Z.; Huber, L.; Range, F. Inhibitory control, but not prolonged object-related experience appears to affect physical problem-solving performance of pet dogs PLoS ONE 2016;11(2):	Muller et al	2016	research	0	0	1	0	0	0	0	1	0	1	0	0	0	0	63	0	0	1	0	1	0	0	0	0	0	0	0	1	Inhibitory control; Physical cognition	Inhibition tasks 1. Wait for treat 2. Middle cup task 3. Leash task Physical problem-solving 1. Size constancy task 2. On-off task. 3. Blocked tube task 4. Trap tube task	Wait for treat: [PRIMATES] Amici F, Aureli F, Call J. Fission-fusion dynamics, behavioral flexibility, and inhibitory control in primates. Curr Biol. 2008; 18:1415–9. pmid:18804375 View ArticlePubMed/NCBIGoogle Scholar Middle cup: [PRIMATES] Amici F, Aureli F, Call J. Fission-fusion dynamics, behavioral flexibility, and inhibitory control in primates. Curr Biol. 2008; 18:1415–9. pmid:18804375 Vie…	The “wait-for-treat” task is a classic exercise in which a treat is placed on the ground in front of the dog and a “wait” command is given. The dog then has to wait for a “go” command before it is allowed to eat the reward. In case the dog tries to do so prematurely, the owner covers the treat with the hand or foot and removes it. The owners were instructed to gradually increase the waiting time …	na	7	7	0	0	0	0	0	0	0	0	0	0
https://doi.org/10.1016/j.jveb.2015.09.005	Harvey, N.D.; Craigon, P.J.; Sommerville, R.; McMillan, C.; Green, M.; England, G.C.W.; Asher, L. Test-retest reliability and predictive validity of a juvenile guide dog behavior test Journal of Veterinary Behavior: Clinical Applications and Research 2016;11():65-76	Harvey et al	2016	assistance	0	1	1	0	0	0	0	1	1	0	1	1	0	1	93	0	1	0	0	0	0	0	1	0	0	0	1	0	Distraction; Training and obedience; Body sensitivity	(1) meet a stranger; (2) obedience with PW; (3) obedience with stranger; (4) raised path; (5) body check; (6) head ring; (7) tea towel; (8) food; (9) robin; (10) pigeons; and (11) human distraction	1 &3: Svartberg 2005	Dog and PW enter the room (test arena) with the dog on the lead and the test begins 1) Meet a stranger (on lead) PW and dog entered test area, and approached experimenter 1 who stands at the opposite end of the arena to the entry door. Both PW and dog invited to greet experimenter 1. Dog greeted by holding out hand (under head); making brief eye contact; smiling; and petting dog calmly. While exp…	Juvenile guide dog behaviour test	11	9	2	0	0	0	0	0	1	1	0	0
https://doi.org/10.1080/10888705.2015.1127765	Robinson, L.M.; Skiver Thompson, R.; Ha, J.C. Puppy Temperament Assessments Predict Breed and American Kennel Club Group but Not Adult Temperament Journal of Applied Animal Welfare Science 2016;19(2):101-114	Robinson et al	2016	research	0	1	0	0	1	0	0	0	0	0	0	1	1	0	52	1	0	0	0	1	0	0	0	0	0	0	1	0	Temperament	1. Social attraction 2. Following 3. Restraint 4. Social dominance 5. Elevation 6. Ball play 7. Rope play 8. Startle reflex	e Campbell’s (1972) and Lindsay’s (2001	Measure 1: Social attraction. The puppy was placed in the center of the test area. The tester moved approximately 2 m away from the puppy, knelt down, gently patted the floor, and called, “Here, puppy, puppy” to get the puppy’s attention. Measure 2: Following. The tester placed the puppy next to her leg and then walked away in a normal manner, while ensuring the puppy saw her. The puppy was encou…	Similar to: Campbell test Lindsay test	8	3	0	5	0	0	0	0	0	0	0	0
https://doi.org/10.1038/srep19253	Foyer, P; Wilsson, E; Jensen, P Levels of maternal care in dogs affect adult offspring temperament SCIENTIFIC REPORTS 2016;6():	Foyer et al	2016	military	1	1	0	0	0	0	0	0	0	0	0	0	0	0	94	0	0	1	0	0	0	0	1	0	0	0	1	0	Confidence; Physical engagement; Social engagement; Aggression; Environmental sureness; Acoustic environmental sureness	See ref	Wilsson, E., Sinn, D., 2012. Are there differences between behavioral measurement methods? A comparison of the predictive validity of two rating methods in a working dog program. Appl. Anim. Behav. Sci. 141, 158–172.	See ref	Swedish Armed Forces (SAF) Temperament Test	12	0	0	12	0	0	0	1	1	1	0	0
https://doi.org/10.1016/j.applanim.2016.03.013	McGarrity, M.E.; Sinn, D.L.; Thomas, S.G.; Marti, C.N.; Gosling, S.D. Comparing the predictive validity of behavioral codings and behavioral ratings in a working-dog breeding program Applied Animal Behaviour Science 2016;179():82-94	McGarrity et al	2016	detection	1	0	1	0	0	0	0	1	0	0	1	1	0	1	106	1	1	1	0	0	0	0	1	0	0	0	1	0	Environmental stability; Hunt drive; Confidence; Anxiety; Exploration; Excitability; Search performance; Dominant possession; Independent possession; Energy management ; Search aptitude	Environment test Search and retrieve test	Champness, K.A., 1996. Development of a Breeding Program for Drug Detector Dogs: Based on Studies of a Breeding Population of Guide Dogs, PhD Thesis. Department of Agriculture and Resource Management, The University of Melbourne.	The standardized ENV test consisted of a walk through a stimulating environment with the TSA-CBDC testleader. During the walk, the test leader (TL) encouraged the dog to sniff or climb/jump onto a variety of novel objects, presented the dog with challenges such as stairs, slick floors, and automatic doors, and engaged the dog in one or more bouts of toy play. The testing location and associated s…	TSA-CBDC standardized behavior test	2	2	0	0	0	0	0	0	0	0	0	0
http://dx.doi.org/10.1016/j.beproc.2016.06.011	Fagnani, J.; Barrera, G.; Carballo, F.; Bentosela, M. Tolerance to delayed reward tasks in social and non-social contexts Behavioural Processes 2016;130():19-30	Fagnani et al	2016	research	0	0	1	0	0	0	0	1	0	1	0	1	1	0	57	0	0	1	1	1	0	0	0	0	0	0	0	1	Tolerance to delay of reinforcement	1. Delayed-choice social cue task (point) 2. Delayed-choice task	n/a	1. For the pre-training and discriminative learning tasks two chairs were placed at 1 m from each other facing the dog that stood with the handler 2 m from the chairs. The choice area for each chair was delimited by a 1 m2 square with the chair placed in the center. During the test, the distance between the chairs was increased 2 m. The bowls were placed on the chairs for the dog to retrieve the …	na	2	2	0	0	0	0	0	0	0	0	0	0
https://doi.org/10.1016/j.applanim.2016.03.004	Wormald, D.; Lawrence, A.J.; Carter, G.; Fisher, A.D. Validation of modified open field behaviour as a measure of trait anxiety in the dog Applied Animal Behaviour Science 2016;179():95-102	Wormald et al	2016	research	0	0	1	0	0	0	0	1	0	0	1	1	1	0	63	0	0	1	0	0	0	0	0	0	0	0	1	0	Anxiety	Open field (and noise) Unconditioned substrate preference	n/a	Behavioural testing was performed in a building located 350 m from the home kennels. Dogs were walked to the testing room and tested individually between the hours of 09:00 and 16:00. Dogs were not fed the morning of testing, and received their allocation of food upon returning to their kennel. The testing room contained two testing arenas named the unconditioned substrate preference arena and th…	na	2	1	0	1	1	1	0	0	0	0	0	0
https://doi.org/10.1016/j.intell.2016.01.008	Arden, R.; Adams, M.J. A general intelligence factor in dogs Intelligence 2016;55():79-85	Arden and Adams	2016	research	0	0	1	0	0	0	0	0	0	0	0	0	0	0	68	0	0	1	1	0	0	1	0	0	0	0	0	1	Intelligence	1. Detour test - short 2. Detour test - long 3. Detour test - V-shaped 4. Detour test - maze-shaped 5. Point test 6. Quantity discrimination	1. Detour task (1927 Kohler) (Scott, J. P., & Fuller, J. L. (1965). Genetics and the social behavior of the dog. Chicago: University of Chicago Press.) 2. Quantity-discrimination task (Ward, C., & Smuts, B. B. (2006). Quantity-based judgments in the domestic dog (Canis lupus familiaris). Animal Cognition, 10(1), 71–80. http://dx.doi.org/10.1007/s10071-006-0042-7.) 3. Point-following task (Miklosi…	We administered 4 versions of a detour test that was designed to measure the underlying construct of insight, navigation, and spatial ability. In each detour test a food treat is placed behind a see-through barrier in 4 configurations (short, long, V-shaped and maze-shaped). The test was to gain the food from a start point. We recorded how much time elapsed between the tester releasing the dog fr…	na	6	1	5	0	0	0	0	0	0	0	0	0
http://dx.doi.org/10.1016/j.jveb.2015.10.004	Döring, D.; Haberland, B.E.; Ossig, A.; Küchenhoff, H.; Dobenecker, B.; Hack, R.; Schmidt, J.; Erhard, M.H. Behavior of laboratory beagles: Assessment in a standardized behavior test using novel stimuli and situations Journal of Veterinary Behavior: Clinical Applications and Research 2016;11():18-25	Doring et al	2016	research	1	1	0	0	0	0	0	1	0	1	0	0	0	0	90	0	0	1	1	0	0	0	0	1	0	0	1	0	Fearfulness; Submissiveness	Tasks - isolation - contact - luring - following - playing - provocation - opening umbrella - umbrella lying on the floor - noise - cloth test 1 and 2 - offering food	Luring and following: Campbell 1985 Umbrella: Goddard and Beilharz 1984 Cloth test: Coren, 1997	The individual test parts were interrupted by 5-second breaks. “Isolation”: The dog was left alone in a closed and unfamiliar room for 30 seconds. “Contact”: The test person entered the room and stood motionless for 60 seconds. “Luring”: The test person squatted and clapped her hands lightly to lure the dog to her. “Following”: The test person walked past the dog and strode once around the room i…	Laboratory dog behaviour test	11	9	2	0	1	0	0	0	1	1	0	0
http://dx.doi.org/10.1016/j.jveb.2015.09.006	Foyer, P.; Svedberg, A.-M.; Nilsson, E.; Wilsson, E.; Faresjö, Å.; Jensen, P. Behavior and cortisol responses of dogs evaluated in a standardized temperament test for military working dogs Journal of Veterinary Behavior: Clinical Applications and Research 2016;11():7-12	Foyer et al	2016	military	1	1	0	1	0	0	0	0	0	0	0	1	0	1	85	0	0	1	0	0	0	0	1	0	0	0	1	0	Confidence; Physical engagement; Social engagement; Aggression; Environmental sureness; Acoustic environmental sureness	Focused on: 1. Acoustic startle 2. visual startle 3. gradual visual startle 4. searching	Wilsson, E., Sinn, D., 2012. Are there differences between behavioral measurement methods? A comparison of the predictive validity of two rating methods in a working dog program. Appl. Anim. Behav. Sci. 141, 158–172.	See ref	PARTS of Swedish Armed Forces (SAF) Temperament Test	4	0	0	4	0	0	0	1	0	1	0	0
https://doi.org/10.1016/j.jveb.2016.08.004	Plueckhahn, T.C.; Schneider, L.A.; Delfabbro, P.H. Assessing lateralization in domestic dogs: Performance by Canis familiaris on the Kong test Journal of Veterinary Behavior: Clinical Applications and Research 2016;15():25-30	Plueckhahn et al	2016	research	0	0	1	0	0	0	0	0	0	0	0	0	0	0	96	0	1	1	1	1	0	0	0	0	0	0	0	1	Paw preference; Lateralisation	Kong test	Batt et al 2007	Paw preference testing was conducted using a hollow, conical rubber dog toy known as a Kong (KONG Company, Golden, CO). The methodological approach used in this study was based on those described in the studies by Batt et al. (2007) and Tomkins et al. (2010). An appropriately sized Kong (either large or extra large) was filled with palatable food and then frozen. The filling consisted of tinned t…	na	1	0	0	1	0	0	0	0	0	0	0	0
https://doi.org/10.1080/08927936.2015.1088683	Hall, N.J.; Liu, J.; Kertes, D.; Wynne, C.D.L. Behavioral and self-report measures influencing children’s reported attachment to their dog Anthrozoos 2016;29(1):137-150	Hall et al	2016	research	0	0	1	0	0	0	0	0	0	0	0	0	0	0	101	0	0	0	0	1	0	0	0	0	0	0	1	1	Sociability; Ability to follow pointing gesture	1. Sociability assessment 2. Two-object choice test	Jakovcevic A, Mustaca A, Bentosela M. Do more sociable dogs gaze longer to the human face than less sociable ones? Behavioural Processes. 2012; 90:217–222. DOI: 10.1016/j.beproc.2012.01.010 [PubMed: 22342201] Udell M, Dorey NR, Wynne CDL. Wolves outperform dogs in following human social cues. Animal Behaviour. 2008; 76:1767–1773.	Sociability assessment—The aim of this assessment was to measure the amount of time the child and dog spent interacting while the child was sitting quietly in a room (4.5m by 3m) that contained a chair, desk, and lamp. During this 10-min task, adapted and developed from one reported by Jakovcevic, Mustaca and Bentosela, (2012), the child sat in a chair at the center of a 1 m radius semi-circle th…	na	2	0	2	0	0	0	0	0	0	0	0	0
https://doi.org/10.1371/journal.pone.0164760	Konno, A.; Romero, T.; Inoue-Murayama, M.; Saito, A.; Hasegawa, T. Dog breed differences in visual communication with humans PLoS ONE 2016;11(10):	Konno et al	2016	research	0	0	1	0	0	0	0	1	0	1	0	0	0	0	125	0	0	1	0	1	0	0	0	0	0	0	1	0	Spontaneous gaze	1. Visual contact task 2. Unsolvable task	Visual contact: Jakovcevic A, Elgier AM, Mustaca AE, Bentosela M. Breed differences in dogs’ (Canis familiaris) gaze to the human face. Behav Processes. Elsevier B.V.; 2010; 84: 602–607. doi: 10.1016/j.beproc.2010. 04.003 PMID: 20385214 Unsolvable Miklo´si A´ , Kubinyi E, Topa´l J, Ga´csi M. A simple reason for a big difference: wolves do not look back at humans, but dogs do. Curr Biol. 2003; 13:…	To test the dog’s motivation for the reward, the experimenter offered the dog one piece of food before and after each task, confirming that all dogs were highly attracted to the reward. Each dog was tested separately in a familiar environment (e.g., in a room (N = 115) or garden (N = 5) at the owner’s home) with no leash. In all cases, the test was carried out in a restricted area of at least 2 s…	na	2	0	1	1	0	0	0	0	0	0	0	0
https://doi.org/10.1007/s10071-016-0960-y	Marshall-Pescini, S.; Frazzi, C.; Valsecchi, P. The effect of training and breed group on problem-solving behaviours in dogs Animal Cognition 2016;19(3):571-579	Marshall-Pescini et al	2016	research	0	0	1	0	0	0	0	1	0	1	0	0	0	0	128	0	0	1	0	1	0	1	0	0	0	0	0	1	Independent problem solving	1. Manipulation task (puzzle box) 2. spatial task (detour)	Puzzle box: Marshall-Pescini S, Valsecchi P, Petak I, Accorsi PA, Prato-Previde E (2008) Does training make you smarter? The effects of training on dogs’ performance in a problem solving task. Behav Process 78:449–454 Detour task: Pongra´cz P, Miklo´si A´ , Kubinyi E, Gurobi K, Topa´l J, Csa´nyi V (2001) Social learning in dogs: the effect of a human demonstrator on the performance of dogs in a d…	Detour task Following Pongra´cz et al. (2001) we used a V-shaped fence 1 m high, with sides 3 m long placed at an angle of 80. The fence was made of wire mesh. The fence was set up by pushing the pegs protruding from the frame into the ground. The frame of the fence prevented the dogs digging under it. Puzzle box Consisted of a commercially available yellow and blue plastic feeding box (‘Slurp’- …	na	2	0	0	2	0	0	0	0	0	0	0	0
https://doi.org/10.1371/journal.pone.0149831	Barnard, S.; Marshall-Pescini, S.; Passalacqua, C.; Beghelli, V.; Capra, A.; Normando, S.; Pelosi, A.; Valsecchi, P. Does subjective rating reflect behavioural coding? Personality in 2 month-old dog puppies: An open-field test and adjective-based questionnaire PLoS ONE 2016;11(3):	Barnard et al	2016	temperament	1	0	1	0	0	0	0	1	0	1	1	1	1	0	154	1	0	0	0	1	0	0	0	0	0	0	1	0	Extroversion-Neuroticism; Amicability-Reservedness	Open field test	n/a	The open field test was carried out at the breeder’s place in a quiet, 5 x 5 m area, temporarily fenced off, using a portable ‘puppy pen’ (1m high) covered by a dimming net (to avoid distraction from the outside). Testing was normally carried out in the morning (9-11h), but could vary according to the breeder availability. Using powdered chalk, the area inside the pen was divided into 9 identical…	na	1	1	0	0	0	1	0	0	0	0	0	0
https://doi.org/10.1038/srep33439	Persson, M.E.; Wright, D.; Roth, L.S.V.; Batakis, P.; Jensen, P. Genomic regions associated with interspecies communication in dogs contain genes related to human social disorders Scientific Reports 2016;6():	Persson et al	2016	research	0	0	1	0	0	0	0	0	0	0	0	0	0	0	190	0	1	1	0	1	0	0	0	0	0	0	0	1	Human-directed social behaviour	Unsolvable task	Persson, M.E.; Roth, L.S.V.; Johnsson, M.; Wright, D.; Jensen, P. Human-directed social behaviour in dogs shows significant heritability Genes, Brain and Behavior 2015;14(4):337-344	See ref	na	1	0	0	1	0	0	0	0	0	0	0	0
https://doi.org/10.1111/gbb.12317	Sundman, A.-S.; Johnsson, M.; Wright, D.; Jensen, P. Similar recent selection criteria associated with different behavioural effects in two dog breeds Genes, Brain and Behavior 2016;15(8):750-756	Sundman et al	2016	research	0	1	0	0	0	0	0	0	0	0	0	0	0	0	2574	0	0	1	0	1	0	0	0	0	0	0	1	0	Playfulness; Chase-proneness; Curiosity/Fearlessness; Aggressiveness	see ref	K. Svartberg, B. Forkman Personality traits in the domestic dog (Canis familiaris) Appl. Anim. Behav. Sci., 79 (2002), pp. 133-155	see ref	Dog Mentality Assessment (DMA)	10	0	0	10	0	0	1	1	0	1	0	0
https://doi.org/10.1371/journal.pone.0149403	Stone, H.R.; McGreevy, P.D.; Starling, M.J.; Forkman, B. Associations between domestic-dog morphology and behaviour scores in the dog mentality assessment PLoS ONE 2016;11(2):	Stone et al	2016	research	1	1	0	0	0	0	0	0	0	0	0	0	0	0	67368	0	0	1	0	1	0	0	0	0	0	0	1	0	; Playfulness; Curiosity/fearlessness; Sociability; Chase-proneness; Aggressiveness	see ref	Svartberg K, Forkman B. Personality traits in the domestic dog (Canis familiaris). Applied Animal Behaviour Science. 2002: 79: 133–155.	see ref	Dog mentality assessment (DMA)	10	0	0	10	0	0	1	1	0	1	0	0
https://doi.org/10.2754/avb201786030273	Choi, J.; Kim, H.B.; Kang, Y.U.; Kim, M.J.; Lee, S.-I.; Oh, H.J.; Kim, G.A.; Jo, Y.K.; Park, E.J.; Park, J.Y.; Choi, Y.G.; Lee, B.C. Personality consistency analysis in cloned quarantine dog candidates Acta Veterinaria Brno 2017;86(3):273-283	Choi et al	2017	temperament	1	0	0	0	0	0	0	0	0	0	0	0	0	0	11	1	0	0	0	0	0	0	1	0	0	0	1	0	Pack drive; Fight or Flight Drive; Prey Drive	Social Attraction, Following, Restraint, Social Dominance, Elevation Dominance, Retrieving, Touch Sensitivity, Sound Sensitivity, Sight Sensitivity, Stability	PAT test is based on Campbell test. Bartlett M 1979: A novice looks at puppy aptitude testing. Purebred Dogs American Kennel Gazette, pp 31-42 Volhard J., Vollhard, W., 2007. Choosing Your Puppy (PAT). http://www.volhard. com/pages/pat.php, last accessed July 2013. "Stability" is the umbrella test	Each puppy stayed alone for about 5 min in the empty test area before the test started, since it needed time to become comfortable. A total of 10 puppies were tested according to Bartlett’s and Volhards’ criteria (Bartlett 1979; Volhard and Volhard 2001). The PAT consists of ten subtests as follows: (1) Social Attraction (SA): After the puppy is placed in the test room, the TL moves in the opposi…	Puppy aptitude test (PAT)	10	5	5	0	0	0	0	1	0	1	0	0
https://doi.org/10.4454/db.v3i2.60	Zilocchi, M.; Giordano, M.; Ogi, A. Dog attention towards the owner in two insoluble problem-solving tasks: A pilot study about the effect of skull conformation and selection to cooperate with man Dog Behavior 2017;3(2):13-16	Zilocchi et al	2017	research	0	0	1	0	0	0	0	0	0	0	0	0	0	0	11	0	0	1	0	0	0	0	0	0	0	0	1	0	Human-directed gazing	Unsolvable tasks: Bin-opening Rope-pulling	nr	Both brachycephalic breeds (companion and utility) were given the opportunity to learn how to solve the problem situation in six repeated training trials. After the training, dogs were subjected to two kinds of insoluble problem-solving tasks. The first consisted in trying to reach food located in a container having a closed lid (“binopening”). In the second test, the dog had to retrieve the food…	na	2	2	0	0	0	0	0	0	0	0	0	0
https://doi.org/10.1016/j.jveb.2016.09.006	Alberghina, D.; Rizzo, M.; Piccione, G.; Giannetto, C.; Panzera, M. An exploratory study about the association between serum serotonin concentrations and canine-human social interactions in shelter dogs (Canis familiaris) Journal of Veterinary Behavior: Clinical Applications and Research 2017;18():96-101	Alberghina et al	2017	research	0	1	0	0	0	0	0	0	0	0	0	0	0	0	14	0	0	1	1	0	1	0	0	0	0	0	1	0	Sociability towards humans	1. Inside the pen: approach, come through gate, approach dog directly, put collar on 2. Leash walk 3. Tennis ball play alone 4. Tennis ball play together	De Palma et al. 2005. Evaluating the temperament in shelter dogs. Behaviour 142 And Lucidi et al., 2005, Ethotest: a new model to identify (shelter) dogs' skills as service animals or adoptable pets. Appl Anim Behav Sci, 95	Inside the pen Episode 1: The dog’s behavior was evaluated when the operator came close to the pen and remained close to the gate for 5 minutes. Episode 2: The dog’s behavior was evaluated when the operator came through the gate and began calling the dog in a friendly way. Episode 3: The operator approached the dog directly, invited him to come near with open arms, and gently tried to sit the dog…	Sociability towards humans	7	0	7	0	0	0	0	0	0	1	0	0
http://dx.doi.org/10.1016/j.physbeh.2016.12.006	Franzini de Souza, C.C.; Maccariello, C.E.M.; Dias, D.P.M.; Almeida, N.A.D.S.; Medeiros, M.A.D. Autonomic, endocrine and behavioural responses to thunder in laboratory and companion dogs Physiology and Behavior 2017;169():208-215	Franzini de Souza et al	2017	research	0	1	0	1	1	0	0	1	0	1	0	0	0	0	14	0	0	1	0	1	0	0	0	1	0	0	1	0	Response to acoustic stress	Acute acoustic stress	n/a	All individual experimental procedures started at 0900 h. Initially, with dogs at their locations (houses for companion dogs; kennels for laboratory dogs), a HR monitor designed for human beings (Polar RS800cx, Polar®, Kempele, Finland) was strapped to the chest of the dogs in order to have the HR sampled on a beat-by-beat basis. In order to maximize the contact between the electrodes and the ski…	na	1	1	0	0	0	0	0	0	0	0	0	0
https://doi.org/10.1007/s10071-017-1098-2	D’Aniello, B.; Alterisio, A.; Scandurra, A.; Petremolo, E.; Iommelli, M.R.; Aria, M. What’s the point? Golden and Labrador retrievers living in kennels do not understand human pointing gestures Animal Cognition 2017;20(4):777-787	D'Aniello et al	2017	research	0	0	1	0	0	0	0	0	0	0	0	0	0	0	29	0	0	1	0	1	0	0	0	0	0	1	0	1	Understanding of human pointing cues	Motivation choice task Object choice task pointing - dynamic proximal - distal	Udell MA, Dorey NR, Wynne CD (2010b) The performance of stray dogs (Canis familiaris) living in a shelter on human-guided object-choice tasks. Anim Behav 79(3):717–725	For the motivation test trials, we placed single bowls inside another bowl positioned roughly 40 cm in front of the signaller (see below) and spaced roughly 2 m apart (Fig. 1). Before the experimental phase, the dogs were allowed to move freely to explore and familiarize themselves with the room and with the research group for roughly 5 min. The dogs’ interest in the food given was measured by gi…	na	3	0	0	3	0	0	0	0	0	0	0	0
https://doi.org/10.1016/j.applanim.2016.12.007	Stellato, A.C.; Flint, H.E.; Widowski, T.M.; Serpell, J.A.; Niel, L. Assessment of fear-related behaviours displayed by companion dogs (Canis familiaris) in response to social and non-social stimuli Applied Animal Behaviour Science 2017;188():84-90	Stellato et al	2017	research	0	0	1	0	0	0	0	1	0	1	0	0	0	0	31	0	0	1	0	1	0	0	0	0	0	0	1	0	Fear	1. Threatening masked stranger 2. Novel falling object	The protocols used for presentation of the stimuli and scoring of the dogs’ responses were based on components of an unpublished test protocol developed at the University of Pennsylvania by JS and colleagues for evaluating the behaviour of service dogs.	The dogs were separated from their owners and walked approximately 100 m to the testing arena. Owners were out of sight at the time of testing. Prior to testing, the dog had approximately 5 min to interact with the handler, and during this time the handler was speaking softly, offering treats, and petting when appropriate. The dog also had the opportunity to walk through the arena with the handle…	na	2	2	0	0	0	0	0	1	0	0	0	0
https://doi.org/10.1016/j.applanim.2017.08.003	Vaterlaws-Whiteside, H.; Hartmann, A. Improving puppy behavior using a new standardized socialization program Applied Animal Behaviour Science 2017;197():55-61	Vaterlaws-Whiteside and Hartmann	2017	research	0	1	0	0	0	0	0	0	0	0	0	0	0	0	33	1	0	0	0	0	0	0	1	0	0	0	1	0	na [Overall "score"]	(1) following when called; (2) retrieve a toy; (3) gentle restraint; (4) noise; (5) stroking; (6) a model moving animal (squirrel); (7) a tunnel; and (8) a ramp	Similar stimuli to Volhard PAT test, but diff scoring. PAT test is based on Campbell test. Volhard J., Vollhard, W., 2007. Choosing Your Puppy (PAT). http://www.volhard. com/pages/pat.php, last accessed July 2013.	1. E takes puppy into room, kneels down, greets puppy w stroking, stands up and walks away towards other end of room, verbally encourages puppy to follow 2. E moves floppy toy in front puppy until engaged then throws it to marked area. Puppy allowed to interact for 2-3s 3. E places hands on puppy's shoulders resting thumbs on back of neck and fingers around chest 4. CD of aircraft noise played th…	Puppy Profiling Assessment (PPA)	8	0	0	8	0	0	0	0	0	1	0	0
https://doi.org/10.1292/jvms.16-0403	Shin, Y.-J.; Shin, N.-S. Relationship between sociability toward humans and physiological stress in dogs Journal of Veterinary Medical Science 2017;79(7):1278-1283	Shin et al	2017	research	0	0	1	1	0	0	0	0	0	0	0	0	0	0	37	0	0	1	0	1	1	0	0	0	0	0	1	0	Sociability	1. With owners 2. Separation: passive 3. Separation: active	Barrera, G., Jakovcevic, A., Elgier, A. M., Mustaca, A. and Bentosela, M. 2010. Responses of shelter and pet dogs to an unknown human. J. Vet. Behav. 5: 339–344.	Period 1: with owners (5 min) The dog was walked for a maximum of 5 min. After walking, the dog and the owner (or the chief manager) were introduced to the testing area and given time to adapt to their new surroundings for 5 min. The owner or the chief manager was allowed to sit in the chair or on the floor for 5 min, hugging the dog or exploring the place only if he or she did not excite the dog…	na	3	0	3	0	0	0	0	0	0	0	0	0
http://dx.doi.org/10.1016/j.beproc.2017.01.012	Broadway, M.S.; Samuelson, M.M.; Christopher, J.L.; Jett, S.E.; Lyn, H. Does size really matter? Investigating cognitive differences in spatial memory ability based on size in domestic dogs Behavioural Processes 2017;138():7-14	Broadway et al	2017	research	0	0	1	0	0	0	0	0	0	0	0	0	0	0	40	0	0	1	1	0	1	0	0	0	0	0	0	1	Spatial cognition	1. Spatial memory (3 tasks) 2. Invisible displacement (3 tasks) 3. Rotation (3 tasks) 4. Transposition (4 tasks)	Based on Primate Cognition Test Battery (PCT) Lyn, H., Broadway, M.S., Jett, S.E., 2017. The Comparative Cognition and Communication Assessment Array (CCCAA): a series of tests to increase comparability and internal validity in comparative cognition. Spatial Memory data from large and small dogs. Data Br.	Spatial Memory Task 1) two locations with one hidden reward Task 2) three locations with one hidden reward Task 3) three locations and two hidden rewards Invisible Displacement Task 4) three locations with one invisible displacement Task 5) three locations with two adjacent invisible displacements Task 6) three locations with two non-adjacent invisible displacements Rotation Task 7) 360° rotation…	The Comparative cognition and communication assessment array (CCCAA)	13	13	0	0	0	0	0	0	0	0	0	0
https://doi.org/10.1038/s41598-017-16087-w	Brucks, D.; Range, F.; Marshall-Pescini, S. Dogs' reaction to inequity is affected by inhibitory control Scientific Reports 2017;7(1):	Brucks, Range et al	2017	research	0	0	1	0	0	0	0	0	0	0	0	0	0	0	24	0	0	1	0	1	0	0	0	0	0	0	1	1	Inequity aversion; Persistency; Compulsivity; Decision speed; inhibitory control	Inequity test Inhibitory control test battery: 1. box test 2. middle cup test 3. reversal learning test 4. delay of gratification task 5. buzzer test	Inequity test: Range, F., Horn, L., Virányi, Z. & Huber, L. Te absence of reward induces inequity aversion in dogs. Proc. Natl. Acad. Sci. 106, 340–345 (2009). Brucks, D., Marshall-Pescini, S., Wallis, L. J., Huber, L. & Range, F. Measures of dogs’ inhibitory control abilities do not correlate across tasks. Front. Psychol. 8, 849 (2017).	Inequity test: Dogs living together in pairs in the same household for at least one year were tested. As in previous studies (e.g. ref.5,6,34), the pre-condition for participating in this paw-giving paradigm was that each dog within a dyad would give its paw for 15 times in a row, with and without being rewarded (i.e. 5x rewarded, 5x not rewarded, 5x rewarded). During the test, the dogs were sitt…	Inhibitory control test battery	6	1	0	5	0	0	0	0	0	0	0	0
https://doi.org/10.1037/com0000074	Barnard, S.; Wells, D.L.; Hepper, P.G.; Milligan, A.D.S. Association between lateral bias and personality traits in the domestic dog (Canis familiaris) Journal of Comparative Psychology 2017;131(3):246-256	Barnard, Wells, et al	2017	research	0	1	1	0	0	0	0	0	0	0	0	0	0	0	40	0	0	1	1	1	0	0	0	0	0	0	1	0	Playfulness; Curiosity.fearlessness; Chase-proneness; Sociability; Aggressiveness; Paw preference	See DMA ref AND Kong test First-stepping Test	Kong test: Branson, N. J., & Rogers, L. J. (2006). Relationship between paw preference strength and noise phobia in Canis familiaris. Journal of Comparative Psychology, 120, 176 –183. http://dx.doi.org/10.1037/0735-7036 .120.3.176 First-stepping test: Tomkins, L. M., Thomson, P. C., & McGreevy, P. D. (2010). Firststepping test as a measure of motor laterality in dogs (Canis familiaris). Journal o…	See refs DMA adapted to be indoors and no Gunshots	Dog mentality assessment (DMA)	11	0	9	2	0	0	1	1	0	1	0	0
https://doi.org/10.1038/s41598-018-25224-y	Barnard, S.; Wells, D.L.; Milligan, A.D.S.; Arnott, G.; Hepper, P.G. Personality traits affecting judgement bias task performance in dogs (Canis familiaris) Scientific Reports 2018;8(1):	Barnard, Wells, et al	2017	research	0	1	1	0	0	0	0	0	0	0	0	0	0	0	40	0	0	1	1	1	0	0	0	0	0	0	1	0	Playfulness; Curiosity.fearlessness; Chase-proneness; Sociability; Aggressiveness; Judgement bias	See DMA ref AND Judgement bias task	Judgement bias task: Original: Mendl, M. et al. Dogs showing separation-related behaviour exhibit a ‘pessimistic’ cognitive bias. Curr. Biol. 20, R839–R840 (2010). Adapted version: Wells, D. L., Hepper, P. G., Milligan, A. D. S. & Barnard, S. Cognitive Bias and Paw Preference in the Domestic Dog (Canis familiaris). J. Comp. Psychol. ahead of print (2017). DMA: Svartberg, K. & Forkman, B. Personal…	See refs	Dog mentality assessment (DMA)	10	1	0	9	0	0	1	1	0	1	0	0
https://doi.org/10.3389/fpsyg.2017.01613	MacLean, E.L.; Gesquiere, L.R.; Gruen, M.E.; Sherman, B.L.; Martin, W.L.; Carter, C.S. Endogenous oxytocin, vasopressin, and aggression in domestic dogs Frontiers in Psychology 2017;8(SEP):	Maclean et al	2017	research	0	0	1	1	0	0	0	1	0	1	0	1	1	0	46	0	0	1	0	1	0	0	0	0	0	0	1	0	Aggression	1. Dog models (3 sizes) 2. Inanimate objects (yellow box, black trash bag, blue yoga ball) 3. Video stimuli of dogs 4. Video stimuli control	n/a	A schematic of the testing room is shown in Figure 1. The test room was divided into two sections by a wall of filing cabinets (1.22 m high) with a 1.7 m gap in this wall to allow subjects to view stimuli presented in the other half of the room. An opaque curtain was hung across this gap so that subjects could see through to the other side of the room only during periods of stimulus presentation.…	na (Aggression test)	4	4	0	0	0	0	0	0	6	0	0	0
https://doi.org/10.1038/srep43704	Berns, G.S.; Brooks, A.M.; Spivak, M.; Levy, K. Functional MRI in Awake Dogs Predicts Suitability for Assistance Work Scientific Reports 2017;7():	Berns et al	2017	assistance	0	0	0	0	0	0	0	0	0	0	0	1	0	1	54	0	0	1	0	0	0	0	1	0	0	0	0	0	na	fMRI hand signal 1. Familiar handler 2. Stranger	Cook, P. F., Spivak, M. & Berns, G. S. One pair of hands is not like another: caudate BOLD response in dogs depends on signal source and canine temperament. PeerJ 2, e596 (2014).	Carried out with dog in MRI machine During training, dogs were taught two hand signals: one representing a food treat (reward) and one representing no treat (no reward) (Fig. 2). Each hand signal was shown for 10 s, allowing enough time for the HRF to reach a peak before the dog moved to eat the treat. The key manipulation was who gave the signal: handler with whom the dog has been training or a …	n	2	2	0	0	0	0	0	0	0	0	0	0
https://doi.org/10.1038/srep46636	Marshall-Pescini, S.; Rao, A.; Virányi, Z.; Range, F. The role of domestication and experience in 'looking back' towards humans in an unsolvable task Scientific Reports 2017;7():	Marshall-Pescini et al	2017	research	0	0	1	0	0	0	0	1	0	1	0	0	0	0	70	0	0	1	1	1	0	0	0	0	1	1	1	0	Human-directed gazing	Unsolvable task	nr	A food reward (meat for wolves and WSC dogs, and pieces of sausage for pets and free-ranging dogs) was placed on a wooden board (approximately 60 cm× 30 cm) and covered with an overturned container (a commercial Tupperware container measuring approximately 15 cm3 for the dogs and a stainless-steel bowl measuring 30 cm in diameter for wolves). The containers had holes punched into them to allow th…	na	1	0	1	0	0	0	0	0	0	0	0	0
http://dx.doi.org/10.1016/j.applanim.2017.01.017	Mongillo, P.; Scandurra, A.; D'Aniello, B.; Marinelli, L. Effect of sex and gonadectomy on dogs’ spatial performance Applied Animal Behaviour Science 2017;191():84-89	Mongillo et al	2017	research	0	0	1	0	0	0	0	1	0	1	0	0	0	0	64	0	0	1	0	1	0	0	0	0	0	0	0	1	Spatial learning; Spatial memory; Reversal learning	1.. Learning task 2. Memory test 3. Reversal-learning task	Mongillo, P., Araujo, J.A., Pitteri, E., Carnier, P., Adamelli, S., Regolin, L., Marinelli, L., 2013. Spatial reversal learning is impaired by age in pet dogs. Age 35, 2273–2282.	he tests were conducted in a room of approximately 5 × 5 m, which housed the test apparatus (Fig. 1) described in Mongillo et al. (2013). The apparatus consisted of white plastic panels organized to obtain a T-maze that measured externally 3 m in width and length and 1.5 m in height. Entrance to the apparatus consisted in a 1 m wide door (Fig. 1a) at the centre of the front wall, which gave acces…	na	3	1	2	0	0	0	0	0	0	0	0	0
https://doi.org/10.3390/ani7120093	Guardini, G; Bowen, J; Mariti, C; Fatjo, J; Sighieri, C; Gazzano, A Influence of Maternal Care on Behavioural Development of Domestic Dogs (Canis Familiaris) Living in a Home Environment ANIMALS 2017;7(12):	Guardini et al	2017	research	0	0	1	0	0	0	0	0	0	0	0	0	0	0	72	1	0	0	0	1	0	0	0	0	0	0	1	0	na	1. Arena test 2. Isolation test	Guardini, G.; Mariti, C.; Bowen, J.; Fatjó, J.; Ruzzante, S.; Martorell, A.; Sighieri, C.; Gazzano, A. Influence of morning maternal care on the behavioural responses of 8-week-old Beagle puppies to new environmental and social stimuli. Appl. Anim. Behav. Sci. 2016, 181, 137–144.	See ref . In the arena test, the puppies were individually placed in an enclosed unfamiliar area for 5 min with an unfamiliar female person. The stranger remained seated in a neutral pose and ignored the puppy. Four different toys were placed in the arena for the animal to explore (for the detailed arena test protocol see Guardini et al. [27]). The floor of the arena was marked into twenty-five 6…	na	2	2	0	0	1	1	0	0	0	0	0	0
https://doi.org/10.1016/j.applanim.2016.10.011	Lensen, R.C.M.M.; Betremieux, C.; Bavegems, V.; Sys, S.U.; Moons, C.P.H.; Diederich, C. Validity and reliability of cardiac measures during behavioural tests in pet dogs at home Applied Animal Behaviour Science 2017;186():56-63	Lensen et al	2017	research	0	0	1	0	1	0	0	1	0	0	1	1	1	0	18	0	0	1	1	1	0	0	0	0	0	0	1	0	na	1. Passive 2. Discussion 3. Ball 4. Leash 5. Remote Control car 6. Umbrella	Ball: Maros, K., Dóka, A., Miklósi, Á., 2008. Behavioural correlation of heart rate changes in family dogs. Appl. Anim. Behav. Sci. 109, 329–341, http://dx.doi.org/10. 1016/j.applanim.2007.03.005. Leash: Pongrácz, P., Molnár, C., Miklósi, Á., Csányi, V., 2005. Human listeners are able to classify dog (Canis familiaris) barks recorded in different situations. J. Comp. Psychol. 119, 136–144, http:/…	The owners were instructed to prepare the test room gradually from a few days before the test, to prevent abrupt changes in the dog’s living environment (Fig. 1). On the test day, the tester (CB) visited the dog’s home 30 min prior to the test to set up the video cameras and to let the dog get used to her presence. After this period, baseline cardiac activity and behaviour were recorded for five …	na	6	4	2	0	0	0	0	1	0	1	0	0
http://dx.doi.org/10.1016/j.jveb.2017.07.002	Doring, D; Haberland, BE; Bauer, A; Dobenecker, B; Hack, R; Schmidt, J; Erhard, MH Consistency in behavior: Evaluation of behavior tests in laboratory beagles JOURNAL OF VETERINARY BEHAVIOR-CLINICAL APPLICATIONS AND RESEARCH 2017;21():59-63	Doring et al	2017	research	1	0	0	0	0	0	0	0	0	0	0	0	0	0	90	0	0	1	1	0	0	0	0	1	0	0	1	0	Fearfulness; Submissiveness	Encounter test x2: - along fence - in kennel - catching Examination: - entering - lifting - on table 1 - on table 2 Laboratory dogs behaviour test: - isolation - contact - luring - following - playing - provocation - opening umbrella - umbrella lying on the floor - noise - cloth test 1 and 2 - offering food	Includes umbrella test Encounter test: Döring, Dorothea, et al. "Behavior of laboratory beagles towards humans: Assessment in an encounter test and a simulation of experimental situations." Journal of Veterinary Behavior 9.6 (2014): 295-303. Behaviour test: Döring, D.; Haberland, B.E.; Ossig, A.; Küchenhoff, H.; Dobenecker, B.; Hack, R.; Schmidt, J.; Erhard, M.H. Behavior of laboratory beagles: A…	This test consisted of 3 test parts: First, the tester approached the kennel and stood quietly in proximity to the fence for 10 seconds (test part along fence). Then, the tester entered the kennel and stood motionless for 60 seconds in the center of the kennel (test part in kennel). Finally, the tester talked to the dogs (in a friendly manner, the words were not standardized, the tester said, e.g…	Encounter test; Laboratory dog behaviour test	17	11	0	6	1	0	0	0	1	1	0	0
https://doi.org/10.14573/altex.1608171	Doring, D; Nick, O; Bauer, A; Kuchenhoff, H; Erhard, MH Behavior of Laboratory Dogs Before and After Rehoming in Private Homes ALTEX-ALTERNATIVES TO ANIMAL EXPERIMENTATION 2017;34(1):133-147	Doring et al	2017	research	1	1	0	0	1	0	0	1	0	1	1	1	1	0	145	0	0	1	1	1	0	0	0	0	0	0	1	0	Fearfulness; Submissiveness	See ref	Döring, D.; Haberland, B.E.; Ossig, A.; Küchenhoff, H.; Dobenecker, B.; Hack, R.; Schmidt, J.; Erhard, M.H. Behavior of laboratory beagles: Assessment in a standardized behavior test using novel stimuli and situations Journal of Veterinary Behavior: Clinical Applications and Research 2016;11():18-25	See ref	Laboratory dog behaviour test	11	0	0	11	1	0	0	0	1	1	0	0
https://doi.org/10.3389/fpsyg.2017.00849	Brucks, D.; Marshall-Pescini, S.; Wallis, L.J.; Huber, L.; Range, F. Measures of dogs' inhibitory control abilities do not correlate across tasks Frontiers in Psychology 2017;8(MAY):	Brucks, Marshall-Pescini et al	2017	research	0	0	1	0	0	0	0	1	0	1	0	1	1	0	67	0	0	1	0	1	0	0	0	0	0	0	1	1	Persistency; Compulsivity; Decision speed	1. Box test 2. Middle cup test 3. Buzzer test 4. Delay of gratification test 5. Reversal learning test	Box: Hauser, M. D. (1999). Perseveration, inhibition and the prefrontal cortex: a new look. Curr. Opin. Neurobiol. 9, 214–222. doi: 10.1016/S0959-4388(99) 80030-0 Middle cup: Müller, C. A., Riemer, S., Virányi, Z., Huber, L., and Range, F. (2016). Inhibitory control, but not prolonged object-related experience appears to affect physical problem-solving performance of pet dogs. PLoS ONE 11:e014775…	Box Test In this test, dogs were required to retrieve a piece of sausage from inside a Plexiglas-box, which was open only on one side (Figure 1). The dogs consequently needed to inhibit reaching for the reward directly but instead were required to look for the open side of the box (left, right or back) to gain access, hence measuring the dogs’ motor inhibition abilities. Moreover, we put the rewa…	na	5	5	0	0	0	0	0	0	0	0	0	0
https://doi.org/10.1371/journal.pone.0181303	Döring, D.; Nick, O.; Bauer, A.; Küchenhoff, H.; Erhard, M.H. How do rehomed laboratory beagles behave in everyday situations? Results from an observational test and a survey of new owners PLoS ONE 2017;12(7):	Doring et al	2017	research	1	1	0	0	0	0	0	0	0	0	0	1	1	0	145	0	0	1	1	1	0	0	0	0	0	0	1	0	Fearfulness; Submissiveness	See ref Observational test 1. Contact with visitor 2. Luring (by owner) 3. Examination (by owner) 4. Playing (with owner) 5. Noise(ratchet) 6. Hide-and-seek (with owner) 7. Object (vacuum cleaner) 8. Behavior towards partner dog 9. Placing collar and leash (by owner) 10. Leash-behaviour 11. Object (garbage can) 12. Car passes 13. Truck passes 14. Passerby 15. Staircase 16. Staircase 17. Object (b…	1. Döring, D.; Haberland, B.E.; Ossig, A.; Küchenhoff, H.; Dobenecker, B.; Hack, R.; Schmidt, J.; Erhard, M.H. Behavior of laboratory beagles: Assessment in a standardized behavior test using novel stimuli and situations Journal of Veterinary Behavior: Clinical Applications and Research 2016;11():18-25	Contact with visitor The test person goes outside and rings the door bell, the owner opens the door, and the test person enters the residence (without being greeted by the owner) while the reaction of the dog is filmed from a tripod. Luring The owner calls the dog in his/her own way from a distance of at least 3 m. Examination by the owner The owner lifts the dog’s lip and examines the teeth, loo…	1. Laboratory dog behaviour test 2. Observational test	30	19	0	11	1	0	0	0	2	4	2	0
https://doi.org/10.1073/pnas.1704303114	Bray, E.E.; Sammel, M.D.; Cheney, D.L.; Serpell, J.A.; Seyfarth, R.M. Effects of maternal investment, temperament, and cognition on guide dog success Proceedings of the National Academy of Sciences of the United States of America 2017;114(34):9128-9133	Bray et al	2017	research	0	0	1	0	0	0	0	0	0	0	0	0	0	0	98	0	1	0	0	0	0	0	1	0	0	0	1	1	Activity; Anxiety; Distractibility; Attentiveness/interest towards humans; Problem solving; Fear; Confidence; Cooperative willingness; Neophobia; Reactivity; Recovery	1. Isolation 2. Distraction 3. Sustained attention 4. Memory problem solving 5. Multistep problem solving 6. Cylinder 7. Detour problem solving 8. Greeting 9. Ball play 10. Novel object 11. Umbrella opening	n/a A collection of various tests that have been used before	Isolation The handler releases the dog into the empty lighted testing room, which the dog is then free to explore for 2 min. Distraction The handler walks the dog to the end of a hallway, facing the experimenter, and releases the dog when the experimenter calls. During the first two trials, the hallway is empty. During the last two trials, six toys and three treat rewards are placed in exact, alt…	Cognitive and temperament tasks	11	4	7	0	1	1	0	1	0	1	0	0
https://doi.org/10.1098/rsos.171040	Bálint, A.; Rieger, G.; Miklósi, Á.; Pongrácz, P. Assessment of owner-directed aggressive behavioural tendencies of dogs in situations of possession and manipulation Royal Society Open Science 2017;4(10):	Balint et al	2017	aggression	0	1	0	0	0	0	0	0	0	0	0	1	1	0	93	0	1	1	0	1	0	0	0	0	0	0	1	0	Disobedience/Resistance	1. Take away bone 2. Roll over	1. Marder AR, Shabelansky A, Patronek GJ, Dowling-Guyer S, D’Arpino SS. 2013 Food-related aggression in shelter dogs: a comparison of behaviour identified by a behaviour evaluation in the shelter and owner reports after adoption. Appl. Anim. Behav. Sci. 148, 150–156. (doi:10.1016/j.app lanim.2013.07.007) 2. Klausz B, Kis A, Persa E, Miklósi Á, Gácsi M. 2014 A quick assessment tool for human-direc…	1. The owner gave the dog the bone and encouraged it to take it. In case the dog moved away with the bone (out of reach) from the owner during the test, the owner tried to readjust its position by pulling the bone on the string. After the dog had taken the bone and had chewed on it for approximately 30 s, the owner stepped closer to the dog and patted the dog’s back three times with the artificia…	na	2	0	2	0	0	0	0	0	0	0	0	0
https://doi.org/10.1007/s10071-017-1112-8	Bray, E.E.; Sammel, M.D.; Seyfarth, R.M.; Serpell, J.A.; Cheney, D.L. Temperament and problem solving in a population of adolescent guide dogs Animal Cognition 2017;20(5):923-939	Bray et al	2017	research	0	0	1	0	0	0	0	1	0	1	0	1	1	1	133	0	0	1	0	0	0	0	1	0	0	0	1	0	Confident flexibility; Calm and engaged; Independent problem solving; Quiet investigation	1. Isolation 2. Distraction 3. Sustained attention 4. Memory problem solving 5. Multistep problem solving 6. Cylinder 7. Detour problem solving 8. Greeting 9. Ball play 10. Novel object 11. Umbrella opening	Bray, E.E.; Sammel, M.D.; Seyfarth, R.M.; Serpell, J.A.; Cheney, D.L. Temperament and problem solving in a population of adolescent guide dogs Animal Cognition 2017;20(5):923-939	See ref	Cognitive and temperament tasks	11	0	0	11	1	1	0	1	0	1	0	0
http://dx.doi.org/10.1016/j.beproc.2017.03.024	Mongillo, P.; Pitteri, E.; Marinelli, L. Sustained attention to the owner is enhanced in dogs trained for animal assisted interventions Behavioural Processes 2017;140():69-73	Mongillo et al	2017	research	0	0	1	0	0	0	0	1	0	1	0	0	0	0	96	0	0	1	0	1	0	0	0	0	0	0	1	0	Gazing behaviour towards humans	1. Selective attention test 2. Baseline attention test	Mongillo, P., Bono, G., Regolin, L., Marinelli, L., 2010. Selective attention to humans in companion dogs, Canis familiaris. Anim. Behav. 80, 1057–1063. http://dx.doi.org/ 10.1016/j.anbehav.2010.09.014.	The tests were run in a room of 5 × 5 m. Two doors were located approximately 2 m apart from each other on two joining walls. A chair was placed near the centre of the room, which was at the same distance (2.5 m) from each door; during the test one operator sat on the chair and held the dog nearby. A curtain could be extended between the chair and the doors’ area, preventing the dog from seeing t…	na	2	0	2	0	0	0	0	0	0	0	0	0
http://dx.doi.org/10.1016/j.anbehav.2017.01.005	MacLean, E.L.; Herrmann, E.; Suchindran, S.; Hare, B. Individual differences in cooperative communicative skills are more similar between dogs and humans than chimpanzees Animal Behaviour 2017;126():41-51	Maclean et al	2017	research	0	0	1	0	0	0	0	1	0	1	0	0	0	0	552	0	0	1	0	1	0	1	0	0	0	0	0	1	Social cognition; Physical cognition	(preceded by warmups) 1. Affect discrimination 2. Arm pointing 3. Visual discrimination 4. Cylinder 5. Detour navigation 6. Spatial perseveration 7. Social referencing 8. Gaze direction 9. Causal reasoning 10. Unsolvable task 11. Working memory 12. Sensory bias 13. Marker cue 14. Odour discrimination 15. Perspective-taking 16. Spatial transpositions 17. Transparent obstacle 18. Memory - distracti…	Based on primate cognition test battery Hermann et al 2007 And other dog tests: 1. Affect discrimination (Vas et al 2005) 2. Arm pointing (Hare et al 1998) 3. Visual discrimination (Head et al 1998) 4. Cylinder (Bray maclean and hare, 2014) 5. Detour navigation (Pongracz et al2001) 6. Spatial perseveration (Osthaus, marlow, ducat, 2010) 7. Social referencing (Merola et al 2012) 8. Gaze direction …	To accommodate both food- and toy-motivated dogs, the reward consisted of a small piece of food (approximately 1 1 cm; see below) placed next to a small toy (both items were hidden together on all trials unless otherwise noted). Food rewards were chosen based on their different properties (i.e. smell, size, etc.) as they related to each task. Rewards included Jerky Treats (for all object choice t…	Dog Cognition Test Battery (DCTB)	27	14	13	0	0	0	0	0	0	0	0	0
https://doi.org/10.12834/VetIt.321.1283.3	Dalla Villa, P; Barnard, S; Di Nardo, A; Iannetti, L; Vulpiani, MP; Trentini, R; Serpell, JA; Siracusa, C Validation of the Socially Acceptable Behaviour (SAB) test in a Central-Italy pet dog population VETERINARIA ITALIANA 2017;53(1):61-70	Dalla Villa et al	2017	aggression	0	1	1	0	0	0	0	0	0	0	0	1	1	0	100	0	1	1	1	1	0	0	0	0	0	0	1	0	Aggressiveness	16 - see ref	Planta, D.J.U., De Meester, R., 2007. Validity of the socially acceptable behaviour (SAB) test as a measure of aggression in dogs. Vlaams Diergeneeskundig Tijdschrift, 76, 359-368.	See ref	Socially acceptable behaviour (SAB) test	16	0	0	16	0	0	0	2	0	2	1	0
https://doi.org/10.1016/j.jveb.2016.10.003	Lind, AK; Hydbring-Sandberg, E; Forkman, B; Keeling, LJ Assessing stress in dogs during a visit to the veterinary clinic: Correlations between dog behavior in standardized tests and assessments by veterinary staff and owners JOURNAL OF VETERINARY BEHAVIOR-CLINICAL APPLICATIONS AND RESEARCH 2017;17():24-31	Lind et al	2017	research	1	1	0	0	0	0	0	1	0	1	0	1	1	0	105	0	0	0	0	1	0	0	0	0	0	0	1	0	Stress	1. Social contact - Greeting - Cooperation - Handling 2. Play 3. Treat	Svartberg and Forkman 2002	Social contact test The social contact test consists of 3 different subtests, greeting, cooperation, and handling. It shows the reaction of the dog to a stranger which is classified according to the standardized scale from 1 to 5. The test was carried out where the patient was seated in the waiting room before the veterinary consultation and after the owner had filled in the questionnaire and own…	Parts of Dog Mentality Assessment (DMA)	3	0	3	0	0	0	0	0	0	0	0	0
https://doi.org/10.1007/s10071-017-1097-3	Bhattacharjee, D.; Dasgupta, S.; Biswas, A.; Deheria, J.; Gupta, S.; Nikhil Dev, N.; Udell, M.; Bhadra, A. Practice makes perfect: familiarity of task determines success in solvable tasks for free-ranging dogs (Canis lupus familiaris) Animal Cognition 2017;20(4):771-776	Bhattacharjee, Dasgupta, et al	2017	research	0	0	1	0	0	0	0	0	0	0	0	0	0	0	122	0	0	1	0	0	0	0	0	0	1	0	1	0	Persistence; Human dependence	1. Familiar task 2. Unfamiliar task (solvable task)	Udell MAR (2015) When dogs look back: inhibition of independent problem-solving behaviour in domestic dogs (Canis lupus familiaris) compared with wolves (Canis lupus). Biol Let 11:20150489	1. Familiar task: We provided dogs with a familiar solvable task which consisted of gaining access to a piece of raw chicken placed inside a closed transparent plastic bag (7.500 9 4.500). The experimenter allowed an individual dog to sniff a piece of chicken before placing the chicken inside a plastic bag and tying the mouth of the bag with a tight knot, allowing the dog to watch this process. T…	n	2	1	0	1	0	0	0	0	0	0	0	0
https://doi.org/10.1371/journal.pone.0180643	Bhattacharjee, D; Dev, NN; Gupta, S; Sau, S; Sarkar, R; Biswas, A; Banerjee, A; Babu, D; Mehta, D; Bhadra, A Free-ranging dogs show age related plasticity in their ability to follow human pointing PLOS ONE 2017;12(7):	Bhattacharjee, Dev, et al	2017	research	0	0	1	0	0	0	0	0	0	0	0	0	0	0	209	1	1	1	0	0	0	0	0	0	1	0	0	1	Ability to use human gestures	Object choice task: Dynamic proximal point Control choice task	Miklo´si A´, Soproni K. A comparative analysis of animals’ understanding of the human pointing gesture. Anim Cogn. 2006; 9: 81–93. https://doi.org/10.1007/s10071-005-0008-1 PMID: 16235075	Three opaque plastic bowls (Volume = 500 ml) and card-board pieces (as covers) were used for the experiments with adults and juveniles. Similarly, smaller plastic bowls (Volume = 100 ml) and card-board pieces were used for pups. We provided a piece of raw chicken as the hidden food reward. A familiarization phase, followed by three consecutive trials were conducted for both the test and control c…	n	2	0	0	2	0	0	0	0	0	0	0	0
https://doi.org/10.1007/s10071-017-1133-3	Szabó, D.; Mills, D.S.; Range, F.; Virányi, Z.; Miklósi, Á. Is a local sample internationally representative? Reproducibility of four cognitive tests in family dogs across testing sites and breeds Animal Cognition 2017;20(6):1019-1033	Szabo et al	2017	research	0	1	1	0	0	0	0	1	0	1	0	0	0	0	218	0	0	1	0	1	0	0	0	0	0	0	0	1	Behavioural flexibility; Communicative signal understanding; Problem-solving ability in social learning; Physical cognition; Memory capacity; Owner control	1. Pointing test 2. Problem solving test 3. Means-end test 4. Memory test 5. Obedience test	1. Brúder I (2010) Development of a test battery for evaluating dog personality and investigating the genetic background of personality traits. Eötvös Loránd University, Budapest 2. Pongrácz P, Bánhegyi P, Miklósi Á (2012) When rank counts—dominant dogs learn better from a human demonstrator in a two-action test. Behaviour 149:111–132. doi:10.1163/156853912X629148 3. Range F, Hentrup M, Virányi Z…	Test 1: Response fexibility in utilising human communicative signals Method We used a dynamic, distant pointing test to investigate how accurately dogs follow the experimenter-given cues and how fexibly they can use the human pointing gesture. The protocol is based on Brúder (2010). This test investigates two aspects of dogs’ cognition: (1) performance in utilising a simple communicative signal a…	na	5	3	2	0	0	0	0	0	0	0	0	0
https://doi.org/10.3389/fpsyg.2017.01520	Kubinyi, E.; Bence, M.; Koller, D.; Wan, M.; Pergel, E.; Ronai, Z.; Sasvari-Szekely, M.; Miklósi, Á. Oxytocin and opioid receptor gene polymorphisms associated with greeting behavior in dogs Frontiers in Psychology 2017;8(SEP):	Kubinyi et al	2017	research	0	1	0	0	0	0	0	0	0	0	0	0	0	0	304	0	0	1	0	1	0	0	0	0	0	0	1	0	Greeting behaviour	Greeting test	Kis, A., Bence, M., Lakatos, G., Pergel, E., Turcsán, B., Pluijmakers, J., et al. (2014). Oxytocin receptor gene polymorphisms are associated with human directed social behavior in dogs (Canis familiaris). PLoS ONE 9:e83993. doi: 10.1371/journal.pone.0083993 Wan, M., Hejjas, K., Ronai, Z., Elek, Z., Sasvari-Szekely, M., Champagne, F. A., et al. (2013). DRD4 and TH gene polymorphisms are associate…	A female, unfamiliar experimenter greeted the dog, who was kept on leash by the owner (Figure 1). In an open, undisturbed area, the owner stood in place while holding the dog on a 1.5–2 m leash. The dog was allowed to move freely within the range of the stretched leash and was not corrected or rewarded for any behavior. A female experimenter (unfamiliar to the dog) approached the dog in a friendl…	na	1	0	0	1	0	0	0	0	0	0	0	0
https://doi.org/10.1038/s41598-017-01992-x	Barnard, S.; Marshall-Pescini, S.; Pelosi, A.; Passalacqua, C.; Prato-Previde, E.; Valsecchi, P. Breed, sex, and litter effects in 2-month old puppies' behaviour in a standardised open-field test Scientific Reports 2017;7(1):	Barnard et al	2017	temperament	0	0	1	0	0	0	0	0	0	0	0	0	0	0	377	1	0	0	0	1	0	0	0	0	0	0	1	0	Exuberant attitude; Cautious attitude; Relaxed attitude; Social interaction; Playful interaction; Non-stimuli related behaviour	Open field test	Barnard, S.; Marshall-Pescini, S.; Passalacqua, C.; Beghelli, V.; Capra, A.; Normando, S.; Pelosi, A.; Valsecchi, P. Does subjective rating reflect behavioural coding? Personality in 2 month-old dog puppies: An open-field test and adjective-based questionnaire PLoS ONE 2016;11(3):	A 5×5 m arena was temporarily fenced off using a portable ‘puppy pen’ (1 m high) covered by a dimming green net (to avoid distraction from the outside). Using powdered chalk, the area inside the pen was divided into 9 identical squares each one containing a different stimulus (Fig. 3). The position of the stimuli was the same for all pups tested. The breeder and the experimenter (both sitting ins…	na	1	0	0	1	0	1	0	0	0	0	0	0
https://doi.org/10.7120/09627286.26.3.345	Thomas, J.B.; Adams, N.J.; Farnworth, M.J. Characteristics of ex-racing greyhounds in New Zealand and their impact on re-homing Animal Welfare 2017;26(3):345-354	Thomas et al	2017	shelter	0	1	0	0	0	0	0	0	0	0	0	0	0	0	406	0	1	1	1	0	1	0	0	0	0	0	1	0	Fearfulness; Anxiety; Arousal levels; Affiliative/aggressive; Shyness/boldness; Leash manners; Sociability; Noisiness	1. Reaction to leash and muzzle 2. Prey drive 3. Sociability to people 4. Physical veterinary examination 5. Reaction to loud noises 6. Resource guarding	n/a	Reaction to leash and muzzle Responses to initial approach in kennel by assessor, fitting of collar, leash and muzzle, leash manners Prey drive Approach and first reaction to small dog on leash and off leash, reaction to cat Sociability to people Response to human approaching: in an affiliative manner, in an unusual manner and in a mildly threatening manner Physical veterinary examination Ease of…	GAP NZ temperament test	6	6	0	0	0	0	0	0	0	0	1	1
https://doi.org/10.3389/fpsyg.2018.01559	Rossi, A.; Parada, F.J.; Stewart, R.; Barwell, C.; Demas, G.; Allen, C. Hormonal correlates of exploratory and play-soliciting behavior in domestic dogs Frontiers in Psychology 2018;9(SEP):	Rossi et al	2018	research	0	0	1	1	0	0	0	1	0	1	0	0	0	0	14	0	0	1	0	1	0	0	0	0	0	0	1	0	Exploratory behaviour; Play-soliciting behaviour	Novel arena	n/a	(experimenter 1 or E1) who walked them through the door. At the door, E1 took off the dogs’ walking collar allowing them to enter a clean, disinfected training room (17 × 15 m) clear of toys and other small objects. This room had concrete floors and walls, no windows but two doors, one at the front and the other one in the back of the room with small windows on top of them. Dogs could behave free…	na	1	1	0	0	1	0	0	0	0	0	0	0
https://doi.org/10.3758/s13420-018-0354-x	Vernouillet, A.A.A.; Stiles, L.R.; Andrew McCausland, J.; Kelly, D.M. Individual performance across motoric self-regulation tasks are not correlated for pet dogs Learning and Behavior 2018;46(4):522-536	Vernouillet et al	2018	research	0	0	1	0	0	0	0	0	0	0	0	0	0	0	30	0	1	1	1	1	0	0	0	0	0	0	0	1	Inhibitory control	1. A-not-B bucket task 2. Cylinder task 3. Detour task 4. A-not-B barrier task	A-not-B Bucket: Bray, E. E., MacLean, E. L., & Hare, B. A. (2014). Context specificity of inhibitory control in dogs. Animal Cognition, 17, 15–31. https://doi. org/10.1007/s10071-013-0633-z Cylinder task: Bray, E. E., MacLean, E. L., & Hare, B. A. (2014). Context specificity of inhibitory control in dogs. Animal Cognition, 17, 15–31. https://doi. org/10.1007/s10071-013-0633-z Detour task: Bray, E…	A-Not-B bucket task Materials The apparatus for the A-not-B Bucket task consisted of three opaque plastic buckets (35.6 cm height × 17.8 cm diameter) placed in a line with 1.2-m gaps between each bucket (Fig. 1a). The line of buckets was situated perpendicular to the starting position. Rocks were placed in each bucket, covered by a circular piece of cardboard, to eliminate movement. To control fo…	na	4	1	0	3	0	0	0	0	0	0	0	0
https://doi.org/10.1016/j.applanim.2018.05.010	Scandurra, A.; Marinelli, L.; Lõoke, M.; D'Aniello, B.; Mongillo, P. The effect of age, sex and gonadectomy on dogs’ use of spatial navigation strategies Applied Animal Behaviour Science 2018;205():89-97	Scandurra et al	2018	research	0	0	1	0	0	0	0	0	0	0	0	0	0	0	56	0	0	1	0	1	0	0	0	0	0	0	0	1	Spatial navigation	Plus-maze task	Macpherson, Krista, and William A. Roberts. "Spatial memory in dogs (Canis familiaris) on a radial maze." Journal of comparative psychology 124.1 (2010): 47.	Assessment of preferred strategy This procedure was meant to determine for each dog the preferred strategy in the acquisition of a simple navigation task. The procedure included a learning phase, where dogs had to learn the position of a food bowl within a plus maze, followed by a strategy assessment trial, where egocentric and allocentric frames of reference were put in contrast, allowing to poi…	na	3	3	0	0	0	0	0	0	0	0	0	0
https://doi.org/10.1016/j.applanim.2018.04.003	Brubaker, L.; Udell, M.A.R. The effects of past training, experience, and human behaviour on a dog's persistence at an independent task Applied Animal Behaviour Science 2018;204():101-107	Brubaker and Udell	2018	research	0	0	1	0	0	0	0	1	0	1	0	0	0	0	59	0	0	1	0	1	0	1	0	0	0	0	0	1	Problem solving	Solvable task: - Neutral phase - encouragement phase	Udell, M.A.R., 2015. When dogs look back: inhibition of independent problem-solving behaviour in domestic dogs (Canis lupus familiaris) compared with wolves (Canis lupus). Biol. Lett. 11 (9), 20150489. http://dx.doi.org/10.1098/rsbl.2015.0489.	The dogs were given two minutes in each condition or until they solved the task, whichever came first. All dogs were given a puzzle box (the “object”): a Rubbermaid deep square TakeAlongs® tupperware container (51.8 × 17.3 × 13.5 centimeters, Rubbermaid item model number FG76800FCLR) with a thick rope measuring approximately 45.7 cm long and approximately 1.8 cm thick threaded through the lid. On…	na	3	0	0	3	0	0	0	0	0	0	0	0
https://doi.org/10.1016/j.applanim.2018.01.003	Brady, K.; Hewison, L.; Wright, H.; Zulch, H.; Cracknell, N.; Mills, D. A spatial discounting test to assess impulsivity in dogs Applied Animal Behaviour Science 2018;202():77-84	Brady et al	2018	research	0	0	1	0	0	0	0	1	0	0	1	1	1	0	63	0	1	1	0	1	0	0	0	0	0	0	0	1	Impulsivity	Spatial discounting task	n/a	dogs are presented with two trays, one containing 3 pieces of food, and the other containing 1 piece of food. Training involves ensuring the dog can discriminate between where the large and small rewards are located. Once this has been established, testing involves a series of trials in which the dog is allowed to choose between the two trays. The dog naturally chooses the tray with the larger re…	na	2	2	0	0	0	0	0	0	0	0	0	0
https://doi.org/10.1053/j.tcam.2018.08.004	Alves, J.C.; Santos, A.; Lopes, B.; Jorge, P. Effect of Auditory Stimulation During Early Development in Puppy Testing of Future Police Working Dogs Topics in Companion Animal Medicine 2018;33(4):100-104	Alves et al.	2018	research	0	1	0	0	0	0	0	0	0	0	0	0	0	0	67	1	0	0	0	0	0	0	1	0	0	0	1	0	Level of interaction with humans; Reaction to manipulations; Reactions to environmental stimulus	1. Following 2. Lift 3. Submission 4. Call 5. Search of an object (retrieve) 6. Newspaper 7. Umbrella 8. Table 9. Physical discomfort	Not reported	Situation 1—Following: The evaluator picks the puppy up,in silence and without, caressing it, moves to the mid-dle of the test area, where he outs the puppy on theground (between his legs) and slowly moves away Situation 2—Lift: Keeping a squatting position, the evalua-tor lifts the puppy up with both hands,fingers inter-twined under its chest, 30 cm above the ground for 30s Situation 3—Submissio…	na	9	9	0	0	0	0	0	1	0	1	0	0
https://doi.org/10.1016/j.jveb.2018.07.012	Flint, H.E.; Coe, J.B.; Serpell, J.A.; Pearl, D.L.; Niel, L. Identification of fear behaviors shown by puppies in response to nonsocial stimuli Journal of Veterinary Behavior 2018;28():17-24	Flint et al	2018	research	0	0	1	0	0	0	0	1	0	1	0	0	0	0	26	1	1	0	0	1	0	0	0	0	0	0	1	0	Fear	1. Stranger facing puppy 2. Stranger facing away from puppy 3. Fan with streamers 4. Remote toy car 5. Bubble blowing machine 6. Stuffed plastic bag	n/a	After being placed inside, puppies were encouraged to travel to the far end of the run where a food reward was placed on a plastic plate. If puppies hesitated to approach, the experimenter called the puppies name, pointed to the food, and then knelt down and called the puppy. This procedure was repeated until the puppy had at least one successful training trial, defined as proceeding immediately …	na	7	7	0	0	0	0	0	0	0	4	0	0
https://doi.org/10.1016/j.jveb.2017.12.001 1	Cavalli, C.M.; Carballo, F.; Dzik, M.V.; Underwood, S.; Bentosela, M. Are animal-assisted activity dogs different from pet dogs? A comparison of their sociocognitive abilities Journal of Veterinary Behavior: Clinical Applications and Research 2018;23():76-81	Cavalli et al	2018	research	0	0	1	0	0	0	0	1	0	1	0	0	0	0	17	0	0	1	0	1	0	0	0	0	0	0	0	1	Tendency to gaze at human; Inhibitory control	1. Sociability test 2. Gazing test 3. A-not-B task	Sociability test: Jakovcevic, Adriana, Alba Mustaca, and Mariana Bentosela. "Do more sociable dogs gaze longer to the human face than less sociable ones?." Behavioural processes 90.2 (2012): 217-222. Gazing test: Bentosela, Mariana, et al. "Effect of reinforcement, reinforcer omission and extinction on a communicative response in domestic dogs (Canis familiaris)." Behavioural processes 78.3 (2008…	Sociability test: The dog was allowed to explore the room for about 5 minutes. The test phase began immediately after. It was divided into 2 phases of 2 minutes: (1) passive phase: E entered the room and sat on the chair pretending to be distracted reading a book. If the dog made physical contact (PC) with her, E petted it only once and then withdrew her hand. During this phase, visual contact wa…	na	3	0	0	3	0	0	0	0	0	0	0	0
https://doi.org/10.1016/j.beproc.2018.01.012	Wells, D.L.; Hepper, P.G.; Milligan, A.D.S.; Barnard, S. Stability of motor bias in the domestic dog, Canis familiaris Behavioural Processes 2018;149():1-7	Wells et al	2018	research	0	0	1	0	0	0	0	1	0	0	1	0	0	0	32	0	0	1	1	1	0	0	0	0	0	0	0	1	Paw preference; Motor laterality	Kong test Tape test Lift paw First-stepping	Kong. Branson and Rogers 2006 Tape test: Quaranta et al 2004 Lift paw: Wells 2003 First-stepping: Tomkins et al 2010	Kong ball test The Kong™ ball (KONG Company, Golden, CO, USA), a hollow, conical-shaped rubber toy that moves in an erratic manner, has been widely used to assess motor asymmetry in the domestic dog (Batt et al., 2007, 2008; Branson and Rogers, 2006; Marshall-Pescini et al., 2013; Plueckhahn et al., 2016; Schneider et al., 2013; Tomkins et al., 2010; Wells et al., 2016). A medium-sized Kong ball …	na	4	0	0	4	0	0	0	0	0	0	0	0
https://doi.org/10.1371/journal.pone.0196553	Chaloupková, H.; Svobodová, I.; Vápeník, P.; Bartoš, L. Increased resistance to sudden noise by audio stimulation during early ontogeny in German shepherd puppies PLoS ONE 2018;13(5):	Chaloupková et al	2018	otherworking	1	0	0	0	0	0	0	0	0	0	0	0	0	0	37	1	0	0	0	0	0	0	1	0	0	0	1	0	na	1. Independent 2. Auditory stimuli 3. Entering room 4. Person 5. New environment 6. Distracting noise 7. Loud distracting noise 8. Retrieval 9. Tug-of-war	Svobodova´ I, Va´penı´k P, Pinc L, Bartosˇ L. Testing german shepherd puppies to assess their chances of certification. Appl Anim Behav Sci. 2008; 113: 139–49.	See ref Test is based on 10 short tasks: independent movement and interaction with the analyst; negotiating obstacles; response to distracting auditory stimuli caused by a shovel (100 dB); entering a room; behavior toward a person; behavior in new environments; response to a distracting noise while left alone in a room (70 dB); response to loud distracting stimuli (70 dB); retrieval; and a tug-of…	Puppy Test (Police Behavioural Test for Puppies)	10	0	0	10	1	0	0	0	0	0	0	0
https://doi.org/10.3389/fpsyg.2018.02227	Barrera, G.; Dzik, V.; Cavalli, C.; Bentosela, M. Effect of intranasal oxytocin administration on human-directed social behaviors in shelter and pet dogs Frontiers in Psychology 2018;9(NOV):	Barrera et al	2018	research	0	0	1	0	0	0	0	0	0	0	0	0	0	0	96	0	0	1	1	1	1	0	0	0	0	0	1	1	Sociability; Communicative learning ability	1. Sociability test 2. Communicative learning task	Sociability test: Jakovcevic, A., Mustaca, A., and Bentosela, M. (2012). Do more sociable dogs gaze longer to the human face than less sociable ones?. Behav. Process. 90, 217–222. doi: 10.1016/j.beproc.2012.01.010 Communicative learning: Jakovcevic, A., Elgier, A. M., Mustaca, A. E., and Bentosela, M. (2010). Breed differences in dogs’(Canis familiaris) gaze to the human face. Behav. Process. 84,…	Sociability test: Procedure. The sociability test was the same as Jakovcevic et al. (2012). It was divided into two 2 min phases: (a) Passive phase: The E entered the room and sat on the chair reading a book. If the dog made physical contact with her, E petted its head, neck, or back twice and then withdrew her hand. During this phase the E did not make visual contact with the dog. (b) Active pha…	na	2	0	0	2	0	0	0	0	0	0	0	0
https://doi.org/10.3758/s13420-018-0357-7	Piotti, P.; Szabó, D.; Bognár, Z.; Egerer, A.; Hulsbosch, P.; Carson, R.S.; Kubinyi, E. Effect of age on discrimination learning, reversal learning, and cognitive bias in family dogs Learning and Behavior 2018;46(4):537-553	Piotti et al	2018	research	0	0	1	0	0	0	0	0	0	0	0	1	1	0	139	0	0	1	1	1	0	0	0	0	0	0	0	1	Spatial learning	1. Reversal learning task 2. Cognitive bias test	Kis A, Hernádi A, Kanizsár O, Gácsi M, Topál J. Oxytocin induces positive expectations about ambivalent stimuli (cognitive bias) in dogs. Hormones and behavior. 2015;69:1–7.	Stimuli and randomisation Different sets of stimuli were used to train the dogs to discriminate the stimuli based on their location (“location” group) or based on their physical characteristics, i.e. size, colour, and shape (“physical characteristics” group). For the test performed based on location, dogs had to associate the presence (P) or absence (N) of food with the specific location where th…	na	2	2	0	0	0	0	0	0	0	0	0	0
https://doi.org/10.3389/fvets.2018.00236	MacLean, E.L.; Hare, B. Enhanced selection of assistance and explosive detection dogs using cognitive measures Frontiers in Veterinary Science 2018;5(OCT):	Maclean et al	2018	otherworking	0	0	1	0	0	0	0	1	0	1	0	1	0	1	656	0	0	1	0	0	0	1	0	0	0	0	0	1	Memory - distraction; Laterality: object manipulation; Arm pointing; Working memory; Unsolvable task; Odor discrimination; Causal reasoning (visual); Marker cue	See ref	MacLean EL, Herrmann E, Suchindran S, Hare B. Individual differences in cooperative communicative skills are more similar between dogs and humans than chimpanzees. Anim Behav. (2017) 126:41–51. doi: 10.1016/j.anbehav.2017.01.005	See ref	Dog Cognition Test Battery (DCTB)	27	0	0	27	0	0	0	0	0	0	0	0
https://doi.org/10.1037/com0000119	Wheat, C.H.; Fitzpatrick, J.; Tapper, I.; Temrin, H. Wolf (Canis lupus) hybrids highlight the importance of human-directed play behavior during domestication of dogs (Canis familiaris) Journal of Comparative Psychology 2018;132(4):373-381	Wheat et al	2018	temperament	0	1	0	0	0	0	0	0	0	0	0	0	0	0	7557	0	0	1	0	1	0	0	0	0	0	0	1	0	Playfulness; Curiosity/fearlessness; Sociability; Chase-proneness; Aggressiveness	See ref	Svartberg & Forkman, 2002	See ref	Dog mentality assessment (DMA)	9	0	0	9	0	0	1	1	0	1	0	0
https://doi.org/10.1111/age.12662	Luo, D.; Ma, X.; Bai, J.; Zhou, Z.; Wang, F.; Wang, A.; Wang, J. Association between COMT SNP variation and timidity in Golden and Labrador Retrievers Animal Genetics 2018;49(4):340-344	Luo et al	2018	research	1	1	0	0	0	0	0	0	0	0	0	0	0	0	118	0	0	1	0	0	0	0	1	0	0	0	0	1	Courage; Timidity	1. Sudden appearance test 2. Metallic noise test 3. Ghost test 4. Gunshot test	Based on subtests from Dog Mentality Assessment Svartberg, K.; Forkman, B. Personality traits in the domestic dog (Canis familiaris). Appl. Anim. Behav. Sci. 2002, 79, 133–155. [CrossRef]	based on the startle response to visual or auditory startle stimuli in the four subtests of the dog mentality assessment test (Svartberg & Forkman 2002). The assessment included the sudden appearance test (visual startle), metallic noise test (sound startle), ghost test and gunshot test.	Dog Courage Assessment (DCA) (4 subtests of Dog Mentality Assesssment)	4	0	0	4	0	0	0	1	0	0	0	0
https://doi.org/10.1016/j.jveb.2018.07.009	Rigterink, A.; Moore, G.E.; Ogata, N. Pilot study evaluating surface temperature in dogs with or without fear-based aggression Journal of Veterinary Behavior 2018;28():11-16	Rigterink et al	2018	aggression	0	0	1	0	0	0	0	1	0	1	0	1	1	0	46	0	1	1	1	1	0	0	0	0	0	0	1	0	Aggression	Vet room	n/a	The behavior evaluation followed the set protocol of the animal behavior clinic in the veterinary teaching hospital. In the consultation room, the dog was tethered by a 1.4-meter leash (neck collar to a wall anchor bolt 0.3-meter above floor level) for safety purposes. The owner was seated in a chair directly next to the dog and asked not to give any attention or food/treats to the dog to maintai…	na	1	1	0	0	0	0	0	0	0	0	0	0
https://doi.org/10.1016/j.jveb.2018.07.005	Bryant, D.A.; Dunham, A.E.; Overall, K.L. Roles for referential focus in effective and efficient canine signaling: Do pet and working dogs differ? Journal of Veterinary Behavior 2018;27():55-66	Bryant et al	2018	research	0	0	1	0	0	0	0	0	0	0	0	0	0	0	120	0	1	1	0	1	0	1	0	0	0	0	1	0	na	1. Sit/down/stay front facing 2. Sit/down/stay back facing	Original: Overall, K. L., and A. E. Dunham. "Testing for Response and Reactivity: What Working Dogs Can Teach us About Measuring “Normal”." Proceedings International Veterinary Behavior Meeting (IVBM). Lisbon, Portugal. 2013.	All handlers (owners, trainers, or occupational handlers) were asked to stand in the middle of a room that was gridded alternately at 1 meter (m) intervals and face the dog at about the distance with which they usually interacted with the dog. This distance was without exception within a meter but varied depending on the size and age of the dog. Because tone can affect response to a signal (Schei…	na	2	2	0	0	0	0	0	0	0	0	0	0
https://doi.org/10.1371/journal.pone.0195448	Turcsán, B.; Wallis, L.; Virányi, Z.; Range, F.; Müller, C.A.; Huber, L.; Riemer, S. Personality traits in companion dogs—Results from the VIDOPET PLoS ONE 2018;13(4):	Turcsan et al	2018	research	0	0	1	0	0	0	0	1	1	1	1	1	1	0	220	0	1	1	1	1	0	0	0	0	0	0	1	1	Sociability-obedience; Activity-independence; Novelty seeking; Problem orientation; Frustration tolerance	1. Exploration 2. Picture viewing 3. Greeting experimenter 4. Food choice 5. Focus and frustration 6. Separation 7. Greeting after separation 8. Problem solving 9. T-shirt test 10. Obedience 11. Threatening approach 12. Post-threat interaction 13. Problem solving II 14. Novel object 15. Ball play	1. Kotrschal K, Scho¨berl I, Bauer B, Thibeaut A-M, Wedl M. Dyadic relationships and operational performance of male and female owners and their male dogs. Behav Processes. 2009; 81(3): 383–391. https://doi.org/10.1016/j.beproc.2009.04.001 PMID: 19520238 2. Kotrschal K, Scho¨berl I, Bauer B, Thibeaut A-M, Wedl M. Dyadic relationships and operational performance of male and female owners and their…	1. Exploration (see [54]) Aim: to assess the dogs’ general activity and exploration when placed in an unfamiliar room. The owner (hereafter ‘O’) and the leashed dog entered the room. In the centre of the room, O took off the lead and released the dog, ignoring the dog thereafter. For 60 s, the dog was free to explore the room. 2. Picture viewing (see [54]) Aim: to assess both activity and movemen…	VIDOPET	15	8	7	0	2	0	0	0	0	1	0	0
https://doi.org/10.7717/peerj.5889	Persson, ME; Sundman, AS; Hallden, LL; Trottier, AJ; Jensen, P Sociality genes are associated with human-directed social behaviour in golden and Labrador retriever dogs PEERJ 2018;6():	Persson et al	2018	research	0	0	1	0	0	0	0	1	0	1	0	0	0	0	161	0	1	1	1	1	0	0	0	0	0	0	0	1	Human-directed social behaviour	Unsolvable task	Persson, M.E.; Roth, L.S.V.; Johnsson, M.; Wright, D.; Jensen, P. Human-directed social behaviour in dogs shows significant heritability Genes, Brain and Behavior 2015;14(4):337-344	Upon arrival at the testing site, owners were informed of the testing procedure. Buccal DNA samples were collected either prior to the testing (golden retrievers) or after the testing (Labrador retrievers). To assure sufficient food motivation in the dogs, their willingness to eat the treats used in the unsolvable problem task was confirmed as described in Persson et al. (2015). Briefly, dogs wer…	na	1	0	0	1	0	0	0	0	0	0	0	0
https://doi.org/10.1016/j.applanim.2017.12.017	Sundman, A.-S.; Persson, M.E.; Grozelier, A.; Halldén, L.-L.; Jensen, P.; Roth, L.S.V. Understanding of human referential gestures is not correlated to human-directed social behaviour in Labrador retrievers and German shepherd dogs Applied Animal Behaviour Science 2018;201():46-53	Sundman et al	2018	research	0	1	1	0	0	0	0	0	0	0	0	0	0	0	167	0	0	1	0	1	0	0	0	0	0	0	0	1	Human-directed social behaviour	1. Unsolvable problem 2. Pointing test	Problem-solving: Persson, M.E., Roth, L.S., Johnsson, M., Wright, D., Jensen, P., 2015. Human-directed social behaviour in dogs shows significant heritability. Genes Brain Behav. 14, 337–344. Pointing: nr	The treats used were pieces of Frolic® Complete, unless the dog had allergies and the owner brought approved treats. Prior to the testing a motivation test was performed to assure that the dog was motivated to eat the treat. The plate used was similar to the compartments used in the problem-solving test, but did not have a lid (see description below). Problem-solving test The problem-solving para…	na	2	0	0	2	0	0	0	0	0	0	0	0
https://doi.org/10.1007/s10071-019-01285-y	Kelly, D.M.; Adolphe, J.L.; Vernouillet, A.; McCausland, J.A.; Rankovic, A.; Verbrugghe, A. Motoric self-regulation by sled dogs and pet dogs and the acute effect of carbohydrate source in sled dogs Animal Cognition 2019;22(6):931-946	Kelly et al	2019	research	0	0	1	0	0	0	0	0	0	0	0	0	0	0	15	0	0	1	0	1	0	1	0	0	0	0	0	1	Inhibitory control	1. A-not-B bucket 2. Cylinder 3. A-not-B barrier	Commonly used, specific refs nr	A‑not‑B Bucket task Materials Three opaque plastic buckets measuring 35.6 cm in height × 17.8 cm in diameter were used for the A-not-B Bucket task. The three buckets were placed along a hypothetical line running perpendicular to a predetermined starting position. The middle bucket on the line was placed 200 cm from the starting position and the other two buckets were placed 120 cm on either side …	na	3	0	3	0	0	0	0	0	0	0	0	0
https://doi.org/10.1016/j.jveb.2018.10.005	Normando, S.; Di Raimondo, G.; Bellaio, E. An investigation using different data gathering methods into the prevalence of behavioral problems in shelter dogs—A pilot study Journal of Veterinary Behavior 2019;30():1-8	Normando et al	2019	shelter	1	0	0	0	0	0	0	0	0	0	0	0	0	0	17	0	0	0	0	0	1	0	0	0	0	0	1	0	; Playfulness; Curiosity/fearlessness; Sociability; Chase-proneness; Aggressiveness	See ref	Valsecchi, Paola, et al. "Temperament test for re-homed dogs validated through direct behavioral observation in shelter and home environment." Journal of Veterinary Behavior 6.3 (2011): 161-177.	See ref	Temperament test (TT)	21	0	0	21	0	0	0	1	0	0	4	0
https://doi.org/10.1016/j.applanim.2019.03.008	Nose, I.; Kakinuma, M. Japanese version of the Dog Personality Scale: Reliability and validity based on owner and dog instructor evaluation and behavioral observation Applied Animal Behaviour Science 2019;214():72-78	Nose and Kakinuma	2019	temperament	1	0	0	0	0	0	0	0	0	0	0	0	0	0	31	0	0	1	1	1	0	0	0	0	0	0	1	0	na	Home situation Walking situation Trip situation Animal hospital situation	n/a	Home situation The dog keeps calm during brushing. The dog keeps calm while the owner wipes the dog’s feet. The owner calls the dog from a distance and changes the leash. The dog lies down and waits for a minute beneath the owner’s feet. Walking situation The dog passes other dogs quietly. (a ) The dog does not dash out and waits in front of the door. The dog keeps calm when a stranger comes clos…	JAHA Family Dog Manner Challenge	4	4	0	0	0	0	2	0	0	0	0	0
https://doi.org/10.3390/ani9110875	Clay, L.; Paterson, M.; Bennett, P.; Perry, G.; Phillips, C. Early recognition of behaviour problems in shelter dogs by monitoring them in their kennels after admission to a shelter Animals 2019;9(11):	Clay et al	2019	shelter	0	1	1	0	0	0	0	0	0	0	0	1	1	0	38	0	1	1	1	0	1	0	0	0	0	0	1	0	Play; Friendly; Social; Fearful; Anxious; Arousal; Predatory behaviour; Reorienting; Avoiding stimulus; Unresponsive; Aggression; Displacement; Attracted to stimulus; Appeasement; Reactive; Separation related behaviours; Possessive behaviour	1. Exploring the Room 2. Sociability to Handler 3. Tolerance to Handling 4. Toy Interactions 5. Tag (Run and Freeze) 6. Resource Guarding 7. Stranger Interaction 8. Fake Toddler Interaction 9. Time Alone 10. Behaviour with Another Dog	n/a	Exploring the Room, One Minute The handler entered the room, dropped the lead attached to the dog, and sat in the centre on a chair. Then, the observer started a timer and waited for 1 min without any interaction with the dog by either person. Sociability to Handler At the end of test 1, the handler called the dog to them in a friendly voice, remaining in the chair with no other body movement. If…	RSPCA Queensland behaviour assessment	10	10	0	0	2	0	0	0	1	0	1	0
https://doi.org/10.1016/j.applanim.2019.104863	Overall, K.L.; Dunham, A.E.; Scheifele, P.; Sonstrom Malowski, K. Fear of noises affects canine problem solving behavior and locomotion in standardized cognitive tests Applied Animal Behaviour Science 2019;221():	Overall et al	2019	research	0	0	1	0	0	1	0	0	0	0	0	1	1	0	39	0	1	1	1	1	0	0	0	0	0	0	1	1	Problem solving; Noise reactivity	1. Puzzle box test 2. Behavioural responses to noise	1. (Overall and Dunham, 2013; Scheifele et al., 2016; Bryant et al., 2018). Scheifele, P.M., Sonstrom, K.E., Dunham, A.E., Overall, K.L., 2016. Is noise reactivity reflected in auditory response variables including those that measure cognition, in dogs? Initial findings. J. Vet. Behav. 16, 65–75. https://doi.org/10.1016/j.jveb.2016. 09.002.	For the research reported here we evaluated 2 of the 13 CITP tests, one quantitative and one qualitative. The puzzle box test (test 11) evaluated ‘boldness’, tenacity and problem-solving style and had as its outcome measures number of successes of 3 tries to extract a tennis ball from a box in 5 min and time to extract the ball (quantitative measures). For the puzzle box test, dogs were presented…	Canine Intelligence Test Protocol (1 test from this)	2	2	0	0	0	0	0	0	0	0	0	0
https://doi.org/10.1016/j.beproc.2019.05.023	Salgirli Demirbas, Y.; Isparta, S.; Ozturk, H.; Safak, E.; Emre, B.; Piskin, İ.; Kaya, U.; Sagmanligil, V.; Akgul, B.; Da Graça Pereira, G. Functional cerebral asymmetry in dogs living under different environmental conditions Behavioural Processes 2019;165():4-8	Salgirli Demirbas et al	2019	research	0	0	1	0	0	0	0	0	0	0	0	0	0	0	40	0	0	1	0	1	1	0	0	0	0	1	0	1	Laterality	Kong test	Batt et al 2007	All dogs were tested in an enclosure such as a room or a kennel. The Classic Kong® Toy was filled with a mixture of palatable food (meat and dry cat food) and placed into a frozen for a minimum of 12 hours. The Kong toy was presented to the dog on a flat surface. Total of 50 left paw (L) plus right paw (R) scores were counted by a direct observation, irrespective of the number of bimanual (B) sco…	na	1	0	0	1	0	0	0	0	0	0	0	0
https://doi.org/10.1007/s10071-018-1224-9	Barrera, G.; Alterisio, A.; Scandurra, A.; Bentosela, M.; D’Aniello, B. Training improves inhibitory control in water rescue dogs Animal Cognition 2019;22(1):127-131	Barrera et al	2019	research	0	0	1	0	0	0	0	0	0	0	0	0	0	0	48	0	0	1	0	1	0	1	0	0	0	0	0	1	Inhibitory control	A-not-B task	Original: Topál J, Gergely G, Erdohegyi A, Csibra G, Miklosi A (2009) Differential sensitivity to human communication in dogs, wolves, and human infants. Science 325:1269–1272. https://doi.org/10.1126/ science.1176960 Adapted: Fagnani J, Barrera G, Carballo F, Bentosela M (2016b) Is previous experience important for inhibitory control? A comparison between shelter and pet dogs in a-not-b and cyli…	The experimenter approached one of the cups, showed the reward in her hand to the dog, lifted up the cup to put the sausage on the floor, placed the cup on it and moved to the center of the array with her back to the dog. Immediately, the handler released the leash to allow the dog to choose freely from the cups. If the dog did not move forward, the handler encouraged it by saying words like “com…	na	1	0	0	1	0	0	0	0	0	0	0	0
http://dx.doi.org/10.3390/ani9070469	Mongillo, P.; Scandurra, A.; Eatherington, C.J.; D’aniello, B.; Marinelli, L. Development of a spatial discount task to measure impulsive choices in dogs Animals 2019;9(7):	Mongillo et al	2019	research	0	0	1	0	0	0	0	0	0	0	0	1	1	0	48	0	0	1	0	1	0	0	0	0	0	0	0	1	Impulsivity	Two-alternative forced choice (quantities of food)	Brady, K.; Hewison, L.; Wright, H.; Zulch, H.; Cracknell, N.; Mills, D. A spatial discounting test to assess impulsivity in dogs. Appl. Anim. Behav. Sci. 2018, 202, 77–84. [CrossRef]	Tests were conducted at the Laboratory of Applied Ethology (Department of Comparative Biomedicine and Food Science, University of Padua) in a room of approximatively 5 × 5 m, equipped with a chair behind a curtain (140 cm high and 160 cm wide) and two plastic panels (24 × 38 cm), placed vertically at a maximum distance of 360 cm from the chair (the actual distance depended on the experimental pha…	na	2	0	2	0	0	0	0	0	0	0	0	0
https://doi.org/10.3390/ani9100835	Barnard, S.; Kennedy, D.; Watson, R.; Valsecchi, P.; Arnott, G. Revisiting a previously validated temperament test in shelter dogs, including an examination of the use of fake model dogs to assess conspecific sociability Animals 2019;9(10)	Barnard et al	2019	shelter	0	1	1	0	0	0	0	0	0	0	0	0	0	0	50	0	0	1	0	0	1	0	0	0	0	0	1	0	Sociability to humans; Sociability to dogs; Reactivity; Adaptation to kennel; Playfulness	na	Valsecchi, P.; Barnard, S.; Stefanini, C.; Normando, S. Temperament test for re-homed dogs validated through direct behavioral observation in shelter and home environment. J. Vet. Behav. Clin. Appl. Res. 2011, 6, 161–177. Also includes umbrella test	Initial observations were made from outside the kennel (subtests 1 and 2). The activity of the dog inside its home pen was recorded along with any signs of stereotypical behaviour (e.g., pacing, tail chasing). The experimenter then briefly interacted with the dog first from outside the kennel (subtests 3–5), then from inside the kennel (subtests 6, 7), and took the dog out on a lead into the test…	Temperament Test (TT)	21	0	4	17	0	0	0	1	0	0	4	0
http://dx.doi.org/10.1098/rsos.190946	Maglieri, V.; Prato-Previde, E.; Tommasi, E.; Palagi, E. Wolf-like or dog-like? A comparison of gazing behaviour across three dog breeds tested in their familiar environments Royal Society Open Science 2019;6(9):	Maglieri et al	2019	research	0	0	1	0	0	0	0	1	0	1	0	0	0	0	56	0	0	1	0	1	0	0	0	0	0	0	0	1	Gazing behaviour towards humans	Unsolvable task	Marshall-Pescini S, Passalacqua C, Barnard S, Valsecchi P, Prato-Previde E. 2009 Agility and search and rescue training differently affects pet dogs’ behaviour in socio-cognitive task. Behav. Processes 81, 416–422. (doi:10.1016/j.beproc. 2009.03.015) Review in: Prato-Previde E, Marshall-Pescini S. 2014 Social looking in the domestic dog. In Domestic dog cognition and behavior (ed. A Horowitz), pp…	The apparatus consisted of a 15 cm metal strainer placed upside down over a few titbits of food on a 90 × 60 cm plywood. The strainer could be either moved off the platform or overturned to obtain the food (possible condition or task) or it could be securely screwed to the plywood so the food could not be accessed (impossible condition or task). All the tests were conducted in a place familiar to…	na	1	0	0	1	0	0	0	0	0	0	0	0
https://doi.org/10.1371/journal.pone.0214806	Lazzaroni, M.; Range, F.; Bernasconi, L.; Darc, L.; Holtsch, M.; Massimei, R.; Rao, A.; Marshall-Pescini, S. The role of life experience in affecting persistence: A comparative study between free-ranging dogs, pet dogs and captive pack dogs PLoS ONE 2019;14(4):	Lazzaroni et al	2019	research	0	0	1	0	0	0	0	1	0	1	0	0	0	0	76	0	0	1	0	0	0	0	0	0	1	1	1	0	Persistence	Impossible/unsolvable task 1. ball test 2. bottle test	nr	Apparatus Ball test. A Lion Feeder Ball (a perforated, hard plastic sphere 24 cm in diameter, weighing 1.5 kg, commercially available “Lion Feeder Ball” from www.ottoenvironmental.com; Fig 2) baited with food impossible to reach was fixed on the ground with a 30 cm chain or a rope. Bottle test. An opaque and rigid plastic bottle (a perforated, hard plastic bottle 30 cm length, weighing 0.25 kg; F…	na	2	2	0	0	0	0	0	0	0	0	0	0
https://doi.org/10.1016/j.anbehav.2019.05.002	Lazarowski, L.; Rogers, B.; Waggoner, L.P.; Katz, J.S. When the nose knows: ontogenetic changes in detection dogs' (Canis familiaris) responsiveness to social and olfactory cues Animal Behaviour 2019;153():61-68	Lazarowski et al	2019	detection	0	0	1	0	0	0	0	1	0	1	0	1	0	1	77	1	1	0	0	0	0	0	1	0	0	0	0	1	Bias towards human pointing versus olfactory cues	Two-way choice with olfactory vs deceptive cue	n/a	The object-choice task was conducted in one of two empty rooms (4.5 5 m for puppies and 6 3.5 m for juveniles and adolescents) within the dogs' home kennel building. Two people participated in the task: the experimenter, who arranged the stimuli and displayed the cues, and the handler, who handled the dog throughout the session. The experimenter was the same female researcher for all dogs. On eac…	na	1	1	0	0	0	0	0	0	0	0	0	0
https://doi.org/10.1016/j.applanim.2019.104860	Lazarowski, L.; Strassberg, L.R.; Waggoner, L.P.; Katz, J.S. Persistence and human-directed behavior in detection dogs: Ontogenetic development and relationships to working dog success Applied Animal Behaviour Science 2019;220():	Lazarowski et al	2019	detection	0	0	1	0	0	0	0	1	0	1	0	1	0	1	81	1	1	1	0	0	0	0	1	0	0	0	0	1	Persistence; Gazing at people	Unsolvable task	Passalacqua, C., Marshall-Pescini, S., Barnard, S., Lakatos, G., Valsecchi, P., Prato Previde, E., 2011. Human-directed gazing behaviour in puppies and adult dogs, Canis lupus familiaris. Anim. Behav. 82 (5), 1043–1050. https://doi.org/10.1016/j.anbehav. 2011.07.039.	Methods for the unsolvable task were based on those of Passalacqua et al. (2011). The lid of a 11 × 14 × 14-cm transparent storage container (Sterilite®, Townsend, MA, USA) was attached up-side down to a 45-cm circular wooden board. The base of the container could be positioned over the lid and either left unlocked by leaving the latches of the lid unsecured or could be locked into place by secur…	na	1	0	0	1	0	0	0	0	0	0	0	0
https://doi.org/10.1016/j.applanim.2018.10.008	Wells, D.L.; Hepper, P.G.; Milligan, A.D.S.; Barnard, S. Lack of association between paw preference and behaviour problems in the domestic dog, Canis familiaris Applied Animal Behaviour Science 2019;210():81-87	Wells et al	2019	research	0	0	1	0	0	0	0	0	0	0	0	0	0	0	113	0	0	1	0	1	0	0	0	0	0	0	0	1	Paw preference; Motor laterality	Kong test	Branson, N.J., Rogers, L.J., 2006. Relationship between paw preference strength and noise phobia in Canis familiaris. J. Comp. Psychol. 120, 176–183.	A medium-sized Kong™ ball was used for testing. This is a hollow 10.5 cm long conical-shaped rubber toy that moves in an erratic manner. The ball has a 2.9 cm diameter hole at one end, and a smaller 1 cm diameter hole at the opposite end. Before testing, the toy was filled through the larger hole with moist dog food (Pedigree, original flavour, Waltham Mars, UK) and frozen. Balls were washed thor…	na	1	0	0	1	0	0	0	0	0	0	0	0
https://doi.org/10.3390/ijerph6092332	Dalal, S.; Hall, N.J. Behavioral persistence is associated with poorer olfactory discrimination learning in domestic dogs Behavioural Processes 2019;162():64-71	Dalal and Hall	2019	research	0	0	1	0	0	0	0	0	0	0	0	0	0	0	16	0	0	1	0	0	0	0	0	1	0	0	0	1	Behavioural persistence; Odor discrimination learning	1. Resistance to extinction task	1. Protopopova et al 2014	1. This task was used to measure persistence in each dog by recording the number of responses made under extinction. Each dog was trained to press a lever on a Fixed Ratio 1 (FR1) schedule. After making ten independent lever presses, the dog was tested in two resistance to extinction (RTE) sessions. Sessions were composed of ten warmup trials (reinforced), thirty acquisition trials (reinforced), …	na	1	1	0	0	0	0	0	0	0	0	0	0
https://doi.org/10.1016/j.jveb.2019.04.002	Gruen, M.E.; Foster, M.L.; Lazarowski, L.; Jeffries, A.; Sherman, B.L.; Dorman, D.C. Does the cognitive bias test in dogs depend on spatial learning? Journal of Veterinary Behavior 2019;33():1-6	Gruen et al	2019	research	0	0	1	0	0	0	0	0	0	0	0	0	0	0	16	0	0	1	0	0	0	0	0	0	0	0	0	1	Optimism/Pessimism	Cognitive bias test	Mendl, Michael, et al. "Cognitive bias as an indicator of animal emotion and welfare: Emerging evidence and underlying mechanisms." Applied Animal Behaviour Science 118.3-4 (2009): 161-181.	See ref Testing began immediately after the learning criterion was achieved. Test (probe) trials were identical to training trials except that the bowl (without a food reward) was placed at one of three ambiguous locations equally spaced 1.4 m apart along an arc 4 m from the dog’s start position and between the positive and negative locations (Figure 2). The three locations were near-positive (NP…	na	1	1	0	0	0	0	0	0	0	0	0	0
https://doi.org/10.1038/s41598-019-47510-z	Bunford, N.; Csibra, B.; Gácsi, M. Individual Differences in Response to Ambiguous Stimuli in a Modified Go/No-Go Paradigm are Associated with Personality in Family Dogs Scientific Reports 2019;9(1):	Bunford et al	2019	research	0	0	1	0	0	0	0	1	0	1	0	0	0	0	29	0	0	1	0	1	0	0	0	0	0	0	0	1	Optimistic Cognitive Bias	Go/No-Go (GNG) judgement bias task (shapes on screen)	Bunford, N. et al. Associations among behavioural inhibition and owner-rated attention, hyperactivity/impulsivity, and personality in the domestic dog (Canis familiaris). Comp. Psychol, https://doi.org/10.1037/com0000151 (2018)	Presentation and recording apparatus. Dogs were trained to use a touchscreen device by using their noses to poke or not poke a 36 cm tall and 47 cm wide touchscreen with capacitive sensing to monitor and record touches (31.5 cm×38.5 cm screen with a 1024×768 pixel resolution; ZYTRO-19; Novoparts, Budapest, Hungary), that was mounted to an 82 cm aluminum panel to allow for adjustment to its height…	na	1	1	0	0	0	0	0	0	0	0	0	0
https://doi.org/10.1016/j.jveb.2019.08.002	Schilder, M.B.H.; van der Borg, J.A.M.; Vinke, C.M. Intraspecific killing in dogs: Predation behavior or aggression? A study of aggressors, victims, possible causes, and motivations Journal of Veterinary Behavior 2019;34():52-59	Schilder et al	2019	aggression	1	0	0	0	0	0	0	0	0	0	0	0	0	0	128	0	1	1	1	1	0	0	0	0	0	0	1	0	Dog-directed aggression	1. Confrontation with two dogs	Van der Borg, J.A.M., Netto, W.J., Planta, D.J.U., 1991. Behavioural testing of dogs in animal shelters to predict problem behaviour. Appl. Anim. Behav. Sci. 32, 237–251.	After at least a two-week period of habituation to the shelter’s kennel and management situation, all seized dogs were tested using a standardized, modified (and substantially shortened) version of the shelter test, originally developed and validated by van der Borg et al. (1991). This test included a confrontation of the seized dog by two quietly behaved stimulus dogs of the same sex, one of a s…	Shelter test (1 test)	1	1	0	0	0	0	0	0	0	0	1	0
https://doi.org/10.3390/ani9110932	Thielke, LE; Udell, MAR Evaluating Cognitive and Behavioral Outcomes in Conjunction with the Secure Base Effect for Dogs in Shelter and Foster Environments ANIMALS 2019;9(11):	Thielke and Udell	2019	research	0	0	1	0	0	0	0	0	0	0	0	0	0	0	50	0	0	0	0	0	1	0	0	0	0	0	0	1	Socio-cognition; Persistence	1. Spatial discrimination task 2. Pointing task	1. Kis, A.; Hernádi, A.; Kanizsár, O.; Gácsi, M.; Topál, J. Oxytocin induces positive expectations about ambivalent stimuli (cognitive bias) in dogs. Horm. Behav. 2015, 69, 1–7. 2. Udell, M.A.R.; Dorey, N.R.; Wynne, C.D.L. The performance of stray dogs (Canis familiaris) living in a shelter on human-guided object-choice tasks. Anim. Behav. 2010, 79, 717–725.	Spatial Discrimination Task This test was conducted by an unfamiliar experimenter and handler (the dogs had not encountered either person prior to the day of the testing session). Dogs participated in training trials in which one bowl was placed on the floor in either a positive (food available) or negative (food unavailable) location [18,19]. Bowls were spaced 2 m apart, and a handler held the d…	na	2	0	0	2	0	0	0	0	0	0	0	0
https://doi.org/10.1556/019.70.2019.17	Lenkei, R.; Pogány, Á.; Fugazza, C. Social behavior in dog puppies: Breed differences and the effect of rearing conditions Biologia Futura 2019;70(2):134-142	Lenkei et al	2019	research	0	0	1	0	0	0	0	1	0	0	1	0	0	0	100	1	0	0	0	1	0	0	0	0	0	0	1	0	Activity; Tendency to interact with humans; Response to novelty; Tolerance for being restrained; Tendency to look at humans	1. Preference test 2. Play with a toy 3. Social and non-social object permanence test 4. Recall test 5. Hold and pet test 6. Gazing at experimenter test 7. Noise test	Nr Gazing at experimenter test: Gácsi, M., Győri, B., Mikl´osi, Á., Virányi, Z., Kubinyi, E., Topál, J., Csányi, V. (2005) Species-specific differences and similarities in the behavior of hand-raised dog and wolf pups in social situations with humans. Dev. Psychobiol. 47, 111–122.	The test battery was administered before the puppies were adopted, while still living with the breeder, in his/her facility or house. We used a movable 4 m × 3 m puppy fence to have a standard testing area. The tests were video-recorded using two digital cameras standing on tripods. Whenever dogs (i.e., their owners) were available, we repeated once all tests on a different day (range of time spe…	na	7	7	0	0	0	1	0	0	0	0	0	0
https://doi.org/10.1371/journal.pone.0222581	Lensen, R.C.M.M.; Moons, C.P.H.; Diederich, C. Physiological stress reactivity and recovery related to behavioral traits in dogs (Canis familiaris) PLoS ONE 2019;14(9):	Lensen et al	2019	research	0	0	1	1	0	0	0	0	0	0	0	1	1	0	48	1	1	0	0	1	0	0	0	0	0	0	1	0	Reactivity	Social: 1. DOOR 2. STR 3. IGNS 4. OWN 5. IGNB 6. ALON Stimuli: 7. DOG 8. SQUE 9. BALL 10. WEAS 11. CAR 12. VAC 13. PAW 14. UMBR 15. CYL 16. FIST	n/a	The first part of the test (Table S1, Part A; total duration = 16 min) measured dogs’ responses to different social situations, and the second part (Table S1, Part B; total duration = 27 min) measured dogs’ responses to several stimuli with varying visual and acoustic properties. These stimuli were presented in a random order, but the two startling stimuli were always presented at the end (first,…	na	16	13	0	3	0	0	0	1	0	2	0	0
https://doi.org/10.1016/j.applanim.2019.104864	Dollion, N.; Paulus, A.; Champagne, N.; St-Pierre, N.; St-Pierre, É.; Trudel, M.; Plusquellec, P. Fear/Reactivity in working dogs: An analysis of 37 years of behavioural data from the Mira Foundation's future service dogs Applied Animal Behaviour Science 2019;221():	Dollion et al	2019	assistance	1	0	0	0	0	0	0	0	0	0	0	1	1	1	3499	0	0	1	0	0	0	0	1	0	0	0	1	0	Fear/Reactivity	1. Attraction to cats 2. Walking on staircases 3. Noise sensitivity 4. Reaction to odd stimuli (lion statue) 5. Walking on a bridge with traffic 6. Simple walking 7. Stranger encounter 8. Activity when left alone 9. Gluttony 10. Competition for resource 11. Walking in a pack 12. Mannequin's corridor	n/a	1. The dog is left in a room (3.5 m × 5 m) with a cat left on a chair. A dog trainer is present in the room, passively sitting on another chair, approximately 3–4 m away from the cat. 2. To assess whether the dog has any issues with climbing up and down staircases (notably vertigo issues), the dog trainer walks the dog twice up and down a metallic staircase without risers. 3. The dog is walked ba…	Mira Foundation Behavioural Evaluation	12	12	0	0	1	1	0	0	2	0	2	1
https://doi.org/10.1007/s10071-019-01272-3	Barnard, S.; Passalacqua, C.; Pelosi, A.; Valsecchi, P.; Prato-Previde, E. Effects of breed group and development on dogs’ willingness to follow a human misleading advice Animal Cognition 2019;22(5):757-768	Barnard et al	2019	research	0	0	1	0	0	0	0	0	0	0	0	1	1	0	163	1	0	1	0	1	0	0	0	0	0	0	0	1	Willingness to follow misleading information by humans	Quantity discrimination task	Prato-Previde E, Marshall-Pescini S, Valsecchi P (2008) Is your choice my choice? The owners’ efect on pet dogs’ (Canis lupus familiaris) performance in a food choice task. Anim Cognit 11:167–174	The procedure consisted of three conditions. Condition 1: free choice test between large and small food quantities—the dog was allowed to freely choose between large (eight slices of cocktail sausage about 5 mm thick) and small food quantities (one slice of cocktail sausage about 5 mm thick). Condition 2: choice between large and small food quantities with experimenter infuence—the dog was allowe…	na	1	0	0	1	0	0	0	0	0	0	0	0
https://doi.org/10.1016/j.applanim.2019.02.008	Menchetti, L.; Righi, C.; Guelfi, G.; Enas, C.; Moscati, L.; Mancini, S.; Diverio, S. Multi-Operator Qualitative Behavioural Assessment for dogs entering the shelter Applied Animal Behaviour Science 2019;213():107-116	Menchetti et al	2019	shelter	0	0	1	0	0	0	0	1	0	1	1	1	1	0	189	0	0	0	0	0	1	0	0	0	0	0	1	0	Stress level	1. Pen presentation 2. Indifferent approach outside cage 3. Friendly approach outside the cage 4. Indifferent approach inside the cage 5. Friendly approach inside cage 6. Handling inside cage 7. Approach with game 8. Approach with food	Arhant and Troxler (2014) and Bollen and Horowitz (2008)	Pen presentation The tester walks with slow and smooth movements approaching the pen at an angle of 90° to the pen’s door (within 30 s) Indifferent approach outside the cage The tester remains about 30 cm from the pen’s door without making any physical or vocal interaction with the dog for 10s Friendly approach outside the cage The tester speaks to the dog in a friendly voice and slowly brings hi…	na (Shelter welfare test)	8	6	2	0	0	0	0	0	0	0	0	0
https://doi.org/10.1016/j.jveb.2019.06.004	Clarke, T.; Mills, D.; Cooper, J. Exploring the utility of traditional breed group classification as an explanation of problem-solving behavior of the domestic dog (Canis familiaris) Journal of Veterinary Behavior 2019;33():103-107	Clarke et al	2019	research	0	1	0	0	0	0	0	0	0	0	0	0	0	0	8063	0	0	0	0	1	0	0	0	0	0	0	0	1	Understanding Invisible displacement; Flexibility in spatial problem solving; Spatial memory	1. Drop the treat 2. Round the bend 3. Hide and Seek	2. Scott, John Paul, and John L. Fuller. Genetics and the Social Behavior of the Dog. Vol. 570. University of Chicago Press, 1965.	Drop the Treatdtest instructions Step 1: Place your dog in front of the table, or hold the tray, so that the surface is above your dog’s eye level. Step 2: Place a cushion or folded towel on the table or tray. Step 3: Stand on the opposite side of the table or tray to your dog. Step 4: Hold the pet treat or toy above the table or tray, and when your dog is watching it, drop it onto the cushion. S…	"Test Your Pet"	3	3	0	0	0	0	0	0	0	0	0	0
https://doi.org/10.3390/ani9110982	McGuire, B. Characteristics and adoption success of shelter dogs assessed as resource guarders Animals 2019;9(11):	McGuire	2019	shelter	0	0	1	0	0	0	0	0	0	0	0	0	0	0	1051	0	1	1	1	0	1	0	0	0	0	0	1	0	Resource guarding	See ref	16. Sternberg, S. Assess-A-Pet: The Manual; Assess-A-Pet: New York, NY, USA, 2006. 17. Bollen, K.S.; Horowitz, J. Behavioral evaluation and demographic information in the assessment of aggressiveness in shelter dogs. Appl. Anim. Behav. Sci. 2008, 112, 120–135. [CrossRef]	See ref	Sternberg's Assess-A-Pet	9	0	0	9	0	0	0	0	0	0	1	0
https://doi.org/10.3389/fvets.2019.00049	Bray, E.M.; Levy, K.M.; Kennedy, B.S.; Duffy, D.L.; Serpell, J.A.; MacLean, E.L. Predictive models of assistance dog training outcomes using the canine behavioral assessment and research questionnaire and a standardized temperament evaluation Frontiers in Veterinary Science 2019;6(FEB):	Bray et al	2019	assistance	0	1	0	0	0	0	0	0	0	0	0	1	0	1	5967	0	0	1	0	0	0	0	1	0	0	0	1	0	na	1. Physical exam 2. Looming object 3. Sudden noise 4. Prey object 5. Unfamiliar dog 6. Threatening stranger	n/a	In the physical exam portion, the dog is handled by a stranger as if at a veterinary examination, culminating in the tester attempting to roll the dog over onto his/her side without any commands being given. In the looming object portion, a trash bag unexpectedly falls toward the dog from a height of 3–4 feet. In the sudden noise portion, a heavy chain is dragged across metal for ∼2–3 s. In the “…	In-for-training test	6	6	0	0	0	0	0	1	1	1	0	0
https://doi.org/10.3390/ani10112087	Luna, D.; Carrasco, C.; Álvarez, D.; González, C.; Egaña, J.I.; Figueroa, J. Exploring anhedonia in kennelled dogs: Could coping styles affect hedonic preferences for sweet and umami flavours? Animals 2020;10(11):1-15	Luna et al	2020	research	0	1	1	0	0	0	0	0	0	0	0	0	0	0	14	0	0	1	1	0	0	0	0	1	0	0	1	0	Coping style; Reactive/Proactive	Human-approach test	Svartberg, K.; Forkman, B. Personality traits in the domestic dog (Canis familiaris). Appl. Anim. Behav. Sci. 2002, 79, 133–155. [CrossRef]	In our study, HAT with a feeding opportunity was carried out in order to classify dogs according to their coping style (proactive or reactive) based on their approach response to a food source with an unfamiliar person nearby. The experimenter (unknown woman, 1.65 m), who wore a green overall and white boots, quietly entered the room with a plate with pelletized food, leaving it in the front and …	na	1	1	0	0	0	0	0	0	0	0	0	0
https://doi.org/10.3758/s13420-020-00415-8	Jarvis, T; Hall, NJ Development of point following behaviors in shelter dogs LEARNING & BEHAVIOR 2020;48(3):335-343	Jarvis and Hall	2020	research	0	0	1	0	0	0	0	0	0	0	0	0	0	0	23	0	0	1	1	1	1	0	0	0	0	0	0	1	Ability to follow human point	Two-object choice task (pointing)	Udell et al., 2008	Motivation trials were used to confirm the dog’s food motivation and that the dog was comfortable responding to the response objects (upside down dog bowls). Dog bowls were chosen as the response object on the basis that the participants were already familiar with this object. For motivation trials, the primary experimenter (E1) placed freely available food on top of the response object. The dog …	na	1	0	1	0	0	0	0	0	0	0	0	0
https://doi.org/10.1016/j.applanim.2020.104942	Tiira, K.; Tikkanen, A.; Vainio, O. Inhibitory control – Important trait for explosive detection performance in police dogs? Applied Animal Behaviour Science 2020;224():	Tiira et al	2020	research	0	0	1	0	0	0	0	0	0	0	0	1	1	1	23	0	0	1	0	0	0	1	0	0	0	0	0	1	Inhibitory control	1. Cylinder test 2. V-detour 3. Impossible/Unsolvable task	Cylinder task: E. Bray, E. MacLean, B. Hare Context specificity of inhibitory control in dogs Anim. Cogn., 17 (2014), pp. 15-31 V-Detour: P. Pongrácz Social learning in dogs: the effect of a human demonstrator on the performance of dogs in a detour task Anim. Behav., 62 (2001), pp. 1109-1117 Impossible task: Á Miklósi, E. Kubinyi, J. Topál, M. Gácsi, Z. Virányi, V. Csányi A simple reason for a bi…	2.2. Behavioural test - cylinder task In the cylinder task, the dogs are first trained to retrieve a reward out of an opaque cylinder, which is open on both ends. After several training trials, the cylinder is made transparent, and the dogs could see the reward inside. To get access to the reward they need to go to the sides of the cylinder and inhibit reaching for the reward directly (by touchin…	na	3	0	1	2	0	0	0	0	0	0	0	0
https://doi.org/10.1371/journal.pone.0233067	McGetrick, J.; Brucks, D.; Marshall-Pescini, S.; Range, F. No evidence for a relationship between breed cooperativeness and inequity aversion in dogs PLoS ONE 2020;15(6):	McGetrick et al	2020	research	0	0	1	0	0	0	0	1	0	1	0	0	0	0	24	0	0	1	0	1	0	0	0	0	0	0	0	1	Inequity aversion	Paw task Food tolerance test Free interaction session	Range et al 65	Paw task. The procedure carried out here follows that originally used by Range et al. [65] and subsequently employed by Brucks et al. [66] (see Fig 1). The subject and partner were positioned approximately 30 cm apart with their leashes tied to metal poles (which were approx. 2 m apart) at the wall. The leashes of the two dogs were tied at approximately the same length (approx. 1.5 m); thus, both…	na	3	0	0	3	1	0	0	0	0	0	1	0
https://doi.org/10.3390/ani10122413	Kang, O.-D. Effects of sociality level on companion dog training through food reinforcement Animals 2020;10(12):1-11	Kang	2020	research	0	0	1	0	0	0	0	0	0	0	0	0	0	0	28	0	0	1	0	1	0	0	0	0	0	0	1	0	Sociality	Sociality test	Batt, L.; Batt, M.S.; Baguley, J.A.; McGreevy, P.D. Factors associated with success in guide dog training. J. Veter. Behav. 2008, 3, 143–151. [CrossRef]	The sociality test was conducted to assess the dog’s initial reaction to strangers and to classify the dog’s social assessment level. An experimenter who had never seen the dogs initiated the test. At the test site, a chair was placed where the experimenter would sit, and a narrow tape (so that the dog would not be uncomfortable) was attached to the floor at a distance of 1 m around the chair to …	na	2	0	2	0	0	0	0	0	0	0	0	0
https://doi.org/10.1007/s10071-019-01324-8	Cavalli, C.; Carballo, F.; Dzik, M.V.; Bentosela, M. Gazing as a help requesting behavior: a comparison of dogs participating in animal-assisted interventions and pet dogs Animal Cognition 2020;23(1):141-147	Cavalli et al	2020	research	0	0	1	0	0	0	0	1	0	1	0	0	0	0	35	0	0	1	0	1	0	0	0	0	0	0	1	0	Help requesting behaviour	Unsolvable task	Marshall-Pescini S, Rao A, Virányi Z, Range F (2017) The role of domestication and experience in ‘looking back’towards humans in an unsolvable task. Sci Rep 7:46636	During the test, there were one owner and two experimenters, one who acted as the unfamiliar person (i.e., “stranger”) during the task and the other who reflled the apparatus between trials. The reinforcers were small pieces of cooked liver (cubes of approximately 1 cm3 ). We used a transparent container (15×15 cm) which had a lid that could be locked for the unsolvable trial. This container was …	na	1	0	0	1	0	0	0	0	0	0	0	0
https://doi.org/10.3390/ani10071222	Kubinyi, E.; Iotchev, I.B. A preliminary study toward a rapid assessment of age‐related behavioral differences in family dogs Animals 2020;10(7):1-10	Kubinyi et al	2020	research	0	1	0	0	0	0	0	0	0	0	0	1	0	1	46	0	0	1	1	1	0	0	0	0	0	0	1	1	na	1. Spontaneous activity 2. Greeting 3. Sensory 4. Problem box 5. Memory 6. Bait track 7. toy dog 8. Callback	Piotti, P.; Szabó, D.; Wallis, L.; Bognár, Z.; Stiegmann, B.S.; Egerer, A.; Marty, P.; Kubinyi, E. The effect of age on visuo-spatial short-term memory in family dogs. Pet. Behav. Sci. 2017, 17. [CrossRef] Wan, M.; Hejjas, K.; Ronai, Z.; Elek, Z.; Sasvari-Szekely, M.; Champagne, F.A.; Miklõsi, A.; Kubinyi, E.; Miklõsi, Á.; Kubinyi, E. DRD4 and TH gene polymorphisms are associated with activity, i…	2.3.1. Spontaneous Activity The owner stood still silently and held the 1–1.5 m long leash of the dog. The time spent with locomotion was observed and coded for 30 sec. 2.3.2. Greeting The experimenter approached the owner and the dog from the side in a non-threatening manner, stood out of leash (1 m), said “hi” to the dog, waited for 3 s, and observed whether the dog approached. If the dog appro…	Mini Mental test (MMT)	7	3	4	0	0	0	1	0	0	1	0	0
https://doi.org/10.3758/s13420-020-00431-8	Lazarowski, L.; Thompkins, A.; Krichbaum, S.; Waggoner, L.P.; Deshpande, G.; Katz, J.S. Comparing pet and detection dogs (Canis familiaris) on two aspects of social cognition Learning and Behavior 2020;48(4):432-443	Lazarowski et al	2020	research	0	0	1	0	0	0	0	1	0	1	0	0	0	0	64	0	0	1	0	1	0	1	0	0	0	0	0	1	Comprehension of communicative signals given by a human; Emission of human-directed communicative signals	Object-choice task Unsolvable task	OCT: e.g., Hare, B., Brown, M., Williamson, C., & Tomasello, M. (2002). The domestication of social cognition in dogs. Science (New York, N.Y.), 298(5598), 1634–1636. doi:https://doi.org/10.1126/science. 1072702 Unsolvable: nr	Object-choice task General procedure The OCT procedure consisted of a twoway choice task in which dogs observed a person gesture toward one of two containers to indicate the location of a hidden reward (D’Aniello et al., 2017; Hare, Call, & Tomasello, 1998; Lazarowski & Dorman, 2015; Udell, Dorey, and Wynne, 2010a, b). On each trial, the person stood approximately 2.5 m in front of the dog in the…	na	2	0	1	1	0	0	0	0	0	0	0	0
https://doi.org/10.1134/S1062359020050039	Ganitskaya, Y.V.; Feoktistova, N.Y.; Vasukov, D.D.; Surov, A.V. Some Behavioral Features Required for the Selection of Detection Dogs Biology Bulletin 2020;47(5):501-505	Ganitskaya et al	2020	research	0	1	0	0	0	0	0	0	0	0	0	1	0	1	74	0	0	1	0	0	0	1	0	0	0	0	1	0	Activity; Unfamiliar object; Sociability; Play; Noise	Selection of tasks: 1. Sociability 2. Play 3. Activity 4. Reaction to threatening object 5. Reaction to loud noises	Fält, 1997a	The Sociability Test was carried out in an open area 10 × 10 m in a place familiar to the dog. The dog was near its handler on a 1 m long leash. The testing person (a stranger to the dog) approached the dog and tried to make contact with it, first, by talking. Then the tester took the leash from the dog handler and tried to lead the dog away. He or she walked away with the dog away from the dog h…	Parts of Dog mentality assessment (DMA)	5	0	0	5	1	0	0	1	0	0	0	0
https://doi.org/10.1007/s10071-020-01387-y	Lazarowski, L.; Krichbaum, S.; Waggoner, L.P.; Katz, J.S. The development of problem-solving abilities in a population of candidate detection dogs (Canis familiaris) Animal Cognition 2020;23(4):755-768	Lazarowski et al	2020	research	0	0	1	0	0	0	0	0	0	0	0	1	0	1	82	1	1	1	0	0	0	0	1	0	0	0	0	1	Inhibitory control; Attention; Spatial cognition	1. Cylinder 2. A-not-B barrier 3. Delayed search 4. Spatial transposition tasks	MacLean EL, Herrmann E, Suchindran S, Hare B (2017) Individual diferences in cooperative communicative skills are more similar between dogs and humans than chimpanzees. Anim Behav 126:41–51. https://doi.org/10.1016/j.anbehav.2017.01.005 Cylinder task: Bray EE, MacLean EL, Hare BA (2014) Context specificity of inhibitory control in dogs. Anim Cogn 17(1):15–31. https://doi. org/10.1007/s10071-013-0…	Testing occurred in an empty room within the kennel building. Dogs were individually tested on one task at a time, administered in random order, with a break of approximately 30–60 min in between tasks. The same toys used in the dogs’ daily detection training served as rewards in the tasks (Kong® Wubba, Kong®Squeezz Jel, or Chuck It!® Ultra ball). On each trial, an experimenter set up the trials,…	Parts of Dog Cognition Test Battery	4	0	4	0	0	0	0	0	0	0	0	0
https://doi.org/10.1007/s10071-020-01345-8	Lazzaroni, M.; Marshall-Pescini, S.; Manzenreiter, H.; Gosch, S.; Přibilová, L.; Darc, L.; McGetrick, J.; Range, F. Why do dogs look back at the human in an impossible task? Looking back behaviour may be over-interpreted Animal Cognition 2020;23(3):427-441	Lazzaroni et al	2020	research	0	0	1	0	0	0	0	1	0	1	0	0	0	0	82	0	0	1	0	1	0	0	0	0	1	0	1	0	Persistence; Looking back; Emotional arousal	Impossible/Unsolvable task 1. social 2. dummy 3. object 4. alone	nr	The apparatus consisted of a wooden board (length: 1 m, width: 0.5 m) with four overturned transparent and perforated containers baited with three types of food simultaneously (dry food, sausage and cheese). Three out of the four containers could be moved (possible bowls), whereas the fourth one was attached to the board (impossible bowl). To avoid habituation to the apparatus, we used diferent s…	na	4	4	0	0	0	0	0	0	0	0	0	0
https://doi.org/10.3389/fvets.2020.00164	Carballo, F.; Cavalli, C.M.; Gácsi, M.; Miklósi, Á.; Kubinyi, E. Assistance and Therapy Dogs Are Better Problem Solvers Than Both Trained and Untrained Family Dogs Frontiers in Veterinary Science 2020;7():	Carballo et al	2020	research	0	0	1	0	0	0	0	1	0	1	0	0	0	0	90	0	0	1	1	1	0	1	0	0	0	0	0	1	Problem solving	Problem-solving task	n/r	Apparatus As a problem box we used a commercial wooden dog toy (Nina Ottosson R Dog Brick) that comprised a rectangular base with eight holes where treats could be hidden. A sliding wooden brick covered eight holes on both longer sides of the toy, so dogs had to slide the covers toward the middle with their paws or nose in order to get the treats. The bricks could not be lifted. Eight pellets of …	na	1	1	0	0	0	0	0	0	0	0	0	0
https://doi.org/10.1371/journal.pone.0236271	Alberghina, D.; Giunta, F.; Gioè, M.; Panzera, M. Behavior test for seven-week old puppies (Canis familiaris): Inter-rater reliability and factors associated with test performance PLoS ONE 2020;15(7 July):	Alberghina et al	2020	temperament	0	1	0	0	0	0	0	1	0	1	0	0	0	0	105	1	0	0	0	1	0	0	0	0	0	0	1	0	Response to a person; Response to object/noise	1. Social attraction 2. Following 3. Retrieving 4. Sudden appearance 5. Noise	Volhard's test (Not in much scientific lit but dapted from Campbell and Puppy Temperament Test) See: GolemanM.Impactofsex,ageandraisingplaceonpuppies’aptitudetestresults.Rocz.Nauk.Pol.Tow.Zootech.,62010,pp.37–43	Social attraction subtest. Puppy is placed in the test area. Examiner kneels down and coaxes the puppy to come to them with encouragement and gently clapping hands. Following subtest. Examiner stands up and slowly walks away encouraging the puppy to follow. Retrieving subtest. The examiner crouched next to the puppy and attracts its attention with a crumpled piece of paper. When the puppy shows i…	na	5	0	5	0	0	0	0	1	0	0	0	0
https://doi.org/10.3390/ani10101797	Clay, L.; Paterson, M.B.A.; Bennett, P.; Perry, G.; Phillips, C.C.J. Comparison of canine behaviour scored using a shelter behaviour assessment and an owner completed questionnaire, c-barq Animals 2020;10(10):1-24	Clay et al	2020	shelter	0	0	1	0	0	0	0	0	0	0	0	1	1	0	107	0	0	1	1	1	0	0	0	0	0	0	1	0	Play; Friendly; Social; Fearful; Anxious; Arousal; Predatory behaviour; Reorienting; Avoiding stimulus; Unresponsive; Aggression; Displacement; Attracted to stimulus; Appeasement; Reactive; Separation related behaviours; Possessive behaviour	See ref	Clay, L.; Paterson, M.; Bennett, P.; Perry, G.; Phillips, C. Early recognition of behaviour problems in shelter dogs by monitoring them in their kennels after admission to a shelter. Animals 2019, 9, 875	The dogs were brought into the shelter by their owner for the formal behaviour assessment. It was conducted in a room (4.5 m × 4.7 m) in a separate building, approximately 50 m from the shelter offices and kennels to minimise disturbance. The dogs were initially left in the room by themselves for 15 min to allow them to acclimatise to the room while the researcher watched their behaviour from the…	RSPCA Queensland behaviour assessment	10	0	0	10	2	0	0	0	1	0	1	0
https://doi.org/10.3390/ani10071225	Clay, L.; Paterson, M.B.A.; Bennett, P.; Perry, G.; Phillips, C.C.J. Do behaviour assessments in a shelter predict the behaviour of dogs post-adoption? Animals 2020;10(7):1-13	Clay et al	2020	shelter	0	1	0	0	0	0	0	0	0	0	0	1	0	1	123	0	0	1	1	0	1	0	0	0	0	0	1	0	Play; Friendly; Social; Fearful; Anxious; Arousal; Predatory behaviour; Reorienting; Avoiding stimulus; Unresponsive; Aggression; Displacement; Attracted to stimulus; Appeasement; Reactive; Separation related behaviours; Possessive behaviour	See ref	Clay, L.; Paterson, M.; Bennett, P.; Perry, G.; Phillips, C. Early recognition of behaviour problems in shelter dogs by monitoring them in their kennels after admission to a shelter. Animals 2019, 9, 875. [CrossRef] [PubMed]	The assessments monitored the following behaviours: room exploration, behaviour when on a leash, sociability, tolerance, play behaviour with toys, tag (run and freeze), possessive behaviours, toddler and stranger interaction, time alone and social interactions with other dogs (RSPCA, 2012) [13]. The assessment comprised 11 different tests performed over a 15 min period, 10 have previously been de…	RSPCA Queensland behaviour assessment	10	0	0	10	2	0	0	0	1	0	1	0
https://doi.org/10.3389/fvets.2020.00183	Turcsán, B.; Tátrai, K.; Petró, E.; Topál, J.; Balogh, L.; Egyed, B.; Kubinyi, E. Comparison of Behavior and Genetic Structure in Populations of Family and Kenneled Beagles Frontiers in Veterinary Science 2020;7()	Turcsan et al	2020	research	0	1	1	0	0	0	0	1	0	1	0	0	0	0	128	0	0	1	0	1	0	0	0	0	0	1	1	0	Responsiveness	See ref	Mirkó, E.; Dóka, A.; Miklósi, A. Association between subjective rating and behaviour coding and the role of experience in making video assessments on the personality of the domestic dog (Canis familiaris) Applied Animal Behaviour Science 2013;149(1-4):45-54	Spontaneous Activity The owner (the real owner or Experimenter 2, hereafter: O) stands still without paying special attention to the dog, while holding the dog on a leash (1.5–2 m). The dog is allowed to move freely within the range of the stretched leash and is not corrected or rewarded for any behavior. This test lasts for 1 min. Experimenter 1 (hereafter: E) stays at a distance of at least 3 m…	FIDO personality test	13	0	0	13	0	0	2	1	0	0	0	0
https://doi.org/10.3390/ani10091702	McGuire, B.; Orantes, D.; Xue, S.; Parry, S. Abilities of canine shelter behavioral evaluations and owner surrender profiles to predict resource guarding in adoptive homes Animals 2020;10(9):1-16	McGuire et al	2020	shelter	0	1	0	0	0	0	0	0	0	0	0	1	0	1	139	0	1	1	0	0	1	0	0	0	0	0	1	0	food guarding; stranger-directed aggression; dog-directed aggression	1. Cage presentation 2. Sociability 3. Teeth exam 4. Handling 5. Arousal 6. Food bowl 7. Possession 8. Stranger 9. Dog-to-dog	Bollen, K.S.; Horowitz, J. Behavioral evaluation and demographic information in the assessment of aggressiveness in shelter dogs. Appl. Anim. Behav. Sci. 2008, 112, 120–135	See Test ref	Sternberg's Assess-a-Pet	9	0	0	9	0	0	0	0	0	0	1	0
https://doi.org/10.1016/j.beproc.2020.104145	Brown, K.M.; Feuerbacher, E.N.; Hall, N.J.; Protopopova, A. Minor procedural variations affect canine behavior during sociability assessments Behavioural Processes 2020;177():	Brown et al	2020	shelter	0	0	1	0	0	0	0	1	0	1	0	0	0	0	49	0	1	1	0	0	1	0	0	0	0	0	1	0	Sociability	Sociability test	Hennessy et al 2001: https://doi.org/10.1016/S0168-1591(01)00139-3 And several other sociability tests, all with different conditions (Jakovcevic et al., 2012; Barrera et al., 2010; Bentosela et al., 2016; Barnard et al., 2016; De Palma et al., 2005)	Dogs were led from their kennel to the testing pen on a slip lead, and then unleashed and released into the pen by themselves for a 2-min habituation period. The experimenter verified the treatment condition and posture order, then entered the pen, leashed the dog, and walked to the marked circle. If it was a sitting trial, the research assistant brought the chair to the experimenter and then ret…	na	2	0	2	0	0	0	1	0	0	0	0	0
https://doi.org/10.1016/j.anbehav.2020.05.019	Bray, E.E.; Gruen, M.E.; Gnanadesikan, G.E.; Horschler, D.J.; Levy, K.M.; Kennedy, B.S.; Hare, B.A.; MacLean, E.L. Cognitive characteristics of 8- to 10-week-old assistance dog puppies Animal Behaviour 2020;166():193-206	Bray et al	2020	research	0	0	1	0	0	0	0	1	0	1	0	0	0	0	168	1	0	0	0	0	0	0	1	0	0	0	1	1	Perception; Executive function; Communication; Social motivation; Temperament	2. Retrieval 3. Laterality 4. Hiding-finding warmups 5. Human interest 6. Cylinder inhibitory control and cylinder reversal learning 7. Unsolvable 8. Gesture use 9. Communicative marker 10. Arm pointing 11. Odour control 12. Novel object 13. Working memory 14. Perceptual discriminations 15. Visual discrimination 16. Auditory discrimination 17. Odour discrimination 18. Surprising events (Sudden ap…	Modelled after Dog Cognition Test Battery: MacLean, E. L., Herrmann, E., Suchindran, S., & Hare, B. (2017). Individual differences in cooperative communicative skills are more similar between dogs and humans than chimpanzees. Animal Behaviour, 126, 41e51. https://doi.org/ 10.1016/j.anbehav.2017.01.005. Each of the individual subtests reference previous work	Vision pretest This test ensured that puppies were capable of tracking visual stimuli at the typical distances used in subsequent tasks (based on Ollivier, Plummer, & Barrie, 2007). At a distance of 100 cm in front of the puppy, a cotton ball was dropped vertically and flicked across the ground in full view of the subject. Subjects were required to follow the motion of the cotton ball on at least…	Dog cognitive development battery	17	0	17	0	0	0	0	2	0	1	0	0
https://doi.org/10.1016/j.beproc.2020.104218	Cavalli, C.; Carballo, F.; Dzik, M.V.; Bentosela, M. Showing behavior in Animal Assisted Intervention and pet dogs Behavioural Processes 2020;179	Cavalli et al	2020	research	0	0	1	0	0	0	0	1	0	1	0	0	0	0	33	0	0	1	1	1	0	0	0	0	0	0	0	1	Showing behaviour	Showing task	n/a	Fig. 1 shows the set-up of the test room. Three opaque plastic flower pots (10.5 cm high x 13 cm diameter) were placed high on furniture so dogs were unable to get to the food on their own. Placement of the pots varied according to the furniture available at each home, but the pots had to be in a range of 1.5 – 2 m apart from each other, higher than 1.5 m and within the angle of the camera. A cha…	na	1	1	0	0	0	0	0	0	0	0	0	0
https://doi.org/10.1038/s41598-020-74310-7	Turcsán, B.; Wallis, L.; Berczik, J.; Range, F.; Kubinyi, E.; Virányi, Z. Individual and group level personality change across the lifespan in dogs Scientific Reports 2020;10(1):	Turcsan et al	2020	research	0	0	1	0	0	0	0	0	0	0	0	0	0	0	220	0	1	1	1	1	0	0	0	0	0	0	1	1	Sociability-obedience; Activity-independence; Novelty seeking; Problem orientation; Frustration tolerance	See ref	Turcsán, B. et al. Personality traits in companion dogs—Results from the VIDOPET. PLoS ONE 13, e0195448 (2018).	1. Exploration Te dog could explore the room and diferent objects on the foor for 1 min, while the owner stood in the middle of the room ignoring the dog. 2. Picture viewing Te owner walked slowly around the room while completely ignoring the dog for 1 min. 3. Greeting the experimenter Te experimenter entered the room, approached the dog-owner pair in a friendly manner and petted the dog. 4. Food…	VIDOPET	15	0	0	15	2	0	0	0	0	1	0	0
https://doi.org/10.1016/j.applanim.2019.104899	Majecka, K.; Pąsiek, M.; Pietraszewski, D.; Smith, C. Behavioural outcomes of housing for domestic dog puppies (Canis lupus familiaris) Applied Animal Behaviour Science 2020;222():	Majecka et al	2020	temperament	1	0	0	0	0	0	0	0	0	0	0	0	0	0	264	1	0	0	0	1	0	0	0	0	0	0	1	0	Self-confident; Capacity to adapt to novel conditions; Submissive behaviour; Aggression through fear; Coping with novel conditions	1. Social attraction 2. Following 3. Restraint dominance 4. Elevation dominance 5. Social dominance 6. retrieving 7. touch sensitivity 8. sound sensitivity 9. sight sensitivity 10. stability (umbrella)	Volhard, W., 2007. Choosing Your Puppy (PAT). (Accessed 1 March 2019). http://www. volhard.com/pages/pat.php.	See ref	Puppy aptitude test (PAT)	10	0	0	10	0	0	0	1	0	1	0	0
https://doi.org/10.3390/ani10020315	Gobbo, E.; Zupan, M. Dogs’ sociability, owners’ neuroticism and attachment style to pets as predictors of dog aggression Animals 2020;10(2):	Gobbo and Zupan	2020	temperament	0	1	0	0	0	0	0	1	0	1	0	1	1	0	40	0	0	1	0	1	0	0	0	0	0	0	1	0	Playfulness; Curiosity; Chase-proneness; Sociability; Aggressiveness; Shyness-Boldness	See ref- All except gunshot	Svartberg and Forkman [20].	See ref	Dog mentality assessment (DMA)	10	0	0	10	0	0	1	1	0	1	0	0
https://doi.org/10.1371/journal. pone.0241344	Burani, C.; Barnard, S.; Wells, D.; Pelosi, A.; Valsecchi, P. Using judgment bias test in pet and shelter dogs (Canis familiaris): Methodological and statistical caveats PLoS ONE 2020;15(10 October):	Burani et al	2020	research	0	0	1	0	0	0	0	0	0	0	0	0	0	0	91	0	0	1	1	1	1	0	0	0	0	0	0	1	Optimistic/Pessimistic attitude	Judgement bias test (spatial/bowl)	This is the original JBT dog paradigm: Mendl M, Brooks J, Basse C, Burman O, Paul E, Blackwell E, et al. Dogs showing separation-related behaviour exhibit a “pessimistic” cognitive bias. Curr Biol. 2010; 20: R839–R840. https://doi.org/10. 1016/j.cub.2010.08.030 PMID: 20937467	See ref for more The testing phase took place immediately after the dog reached the learning criterion. Dogs were presented with an unbaited bowl placed in one of three ambiguous locations located between P and N, spaced equally along an arc, 4 metres from the starting position (see Fig 1). All probe locations were presented three times, separated by 4 standard training trials (i.e., P, N), follo…	na	1	0	0	1	0	0	0	0	0	0	0	0
https://doi.org/10.1371/journal. pone.0238517	Chapagain, D.; Wallis, L.J.; Range, F.; Affenzeller, N.; Serra, J.; Virányi, Z. Behavioural and cognitive changes in aged pet dogs: No effects of an enriched diet and lifelong training PLoS ONE 2020;15(9 September):	Chapagain et al	2020	research	0	0	1	0	0	0	0	1	0	1	0	0	0	0	119	0	0	1	1	1	0	0	0	0	0	0	1	1	Problem solving; Trainability; Sociability; Boldness; Activity-independence; Dependency	(Not correct order:) 1. Exploration 2. Picture viewing 3. Food choice 4. Separation 5. Greeting and Playing Task 6. Attention 7. Novel action 8. Manipulative persistency 9. Clicker training eye contact 10. Detour test 11. Memory test w distraction	1-5: Turcsa´n B, Wallis L, Vira´nyi Z, Range F, Mu¨ller CA, Huber L, et al. Personality traits in companion dogs—Results from the VIDOPET. PLoS One. 2018; 13: 1–27. https://doi.org/10.1371/journal.pone. 0195448 PMID: 29634747 6-10: Wallis L, Range F, Mu¨ller C, Serisier S, Huber L, Vira´nyi Z. Lifespan development of attentiveness in domestic dogs: drawing parallels with humans [Internet]. Fronti…	Exploration. Aim: to assess Aim: to assess the dogs’ general activity and exploration in an unfamiliar environment. Procedure: The room was equipped with a few objects like a plastic dog crate, a bag of folded newspapers, a small open suitcase containing rugs, a toy watering can, bean bag, a plastic kite and a table with a closed box of sausage placed on the top. The Owner (hereafter “O”) entered…	Modified Vienna Canine Cognitive Battery (MVCCB)	12	7	0	5	0	2	0	0	0	1	0	0
https://doi.org/10.1098/rsbl.2020.0366	Kolm, N.; Temrin, H.; Miklósi, Á.; Kubinyi, E.; Garamszegi, L.Z. The link between selection for function and human-directed play behaviour in dogs Biology Letters 2020;16(9):	Kolm et al	2020	temperament	0	1	0	0	0	0	0	0	0	0	0	0	0	0	89352	0	0	1	0	1	0	0	0	0	0	0	1	0	; Playfulness; Curiosity/fearlessness; Sociability; Chase-proneness; Aggressiveness	see ref	Svartberg K, Forkman B. 2002 Personality traits in the domestic dog (Canis familiaris). Appl. Anim. Behav. Sci. 79, 133–156. (doi:10.1016/S0168- 1591(02)00121-1)	see ref	Dog mentality assessment (DMA)	10	0	0	10	0	0	1	1	0	1	0	0
https://doi.org/10.1007/s10071-020-01400-4	Gnanadesikan, G.E.; Hare, B.; Snyder-Mackler, N.; MacLean, E.L. Estimating the heritability of cognitive traits across dog breeds reveals highly heritable inhibitory control and communication factors Animal Cognition 2020;23(5):953-964	Gnanadesikan et al	2020	research	0	0	1	0	0	0	0	0	0	0	0	0	0	0	1508	0	0	1	0	1	0	0	0	0	0	0	0	1	Inhibitory control; Social communication	See ref - All except yawning	Stewart L, MacLean EL, Ivy D et al (2015) Citizen science as a new tool in dog cognition research. PLoS ONE 10:1–16. https://doi. org/10.1371/journal.pone.0135176	See ref	Dognition	16	0	0	16	0	0	0	0	0	0	0	0
https://doi.org/10.1007/s10071-020-01385-0	Watowich, M.M.; MacLean, E.L.; Hare, B.; Call, J.; Kaminski, J.; Miklósi, Á.; Snyder-Mackler, N. Age influences domestic dog cognitive performance independent of average breed lifespan Animal Cognition 2020;23(4):795-805	Watowich et al	2020	research	0	1	1	0	0	0	0	0	0	0	0	0	0	0	4000	0	1	1	1	1	0	0	0	0	0	0	0	1	Memory; Reasoning; decision-making; Self-control; Social cognition	see ref	Stewart L, Rodriguez K, Call J et al. (2015) Citizen science as a new tool in dog cognition research. PLoS ONE 10:e0135176 10.1371/journal.pone.0135176 [PubMed: 26376443]	See ref	Dognition	16	0	0	16	0	0	0	0	0	0	0	0
https://doi.org/10.1016/j.applanim.2020.105179	Smith, M.; Murrell, J.C.; Mendl, M. Two assays of working memory in companion dogs: The holeboard and disappearing object tasks Applied Animal Behaviour Science 2021;234():	Smith et al	2021	research	0	0	1	0	0	0	0	0	0	0	0	0	0	0	10	0	0	1	1	1	0	0	0	0	0	0	0	1	Working memory	1. Holeboard task 2. Disappearing Object Task	Fiset, S., Beaulieu, C., Landry, F., 2003. Duration of dogs’(Canis familiaris) working memory in search for disappearing objects. Anim. Cogn. 6, 1–10.	2.2. Holeboard task Sixteen buckets were each constructed from a 5 L plant pot (17.6 × 23 cm) with perforated base, inside a 5 L bucket (20 × 21 cm) weighed down with a plastic bag containing − 800 g gravel, held together by clamps over the pot rim and bucket handle, as shown in Fig. 1A,B. Food rewards used in the task were individual pieces of Hill’s Vet Essentials Adult Medium Dog kibble (Hill’…	na	2	2	0	0	0	0	0	0	0	0	0	0
https://doi.org/10.3390/ani11020412	Menuge, F.; Marcet-Rius, M.; Jochem, M.; François, O.; Assali, C.; Chabaud, C.; Teruel, E.; Guillemot, J.; Pageat, P. Early evaluation of fearfulness in future guide dogs for blind people Animals 2021;11(2):1-11	Menuge et al	2021	assistance	0	1	0	1	0	0	0	1	0	1	0	1	1	0	11	0	1	0	0	0	0	0	1	0	0	0	1	0	Fear	1. Indoor part - unfamiliar room (1-4) 2. Indoor part - corridor (5) 3. Outdoor part - course (6-12)	Harvey, N.D.; Craigon, P.J.; Sommerville, R.; McMillan, C.; Green, M.; England, G.C.W.; Asher, L. Test-retest reliability and predictive validity of a juvenile guide dog behavior test. J. Vet. Behav. Clin. Appl. Res. 2016, 11, 65–76. [CrossRef] Sherman, B.L.; Gruen, M.E.; Case, B.C.; Foster, M.L.; Fish, R.E.; Lazarowski, L.; DePuy, V.; Dorman, D.C. A test for the evaluation of emotional reactivit…	1. Indoor part (4 min)—unfamiliar room (3 m × 3 m) (Figure 1a) Item 1 (UP): The dog is alone in the unfamiliar room. A UP enters the room without approaching the dog, stands with his back to the door and his arms at his side, and remains neutral. After 10 s, the UP crouches down and makes contact with the dog. If the dog does not come into contact after 10 s, the UP pats his thighs 3 times to att…	Emotional Reactivity Test (ERT) (DIFFERENT TO OTHER)	12	0	12	0	1	0	0	1	1	1	0	0
https://doi.org/10.1007/s10071-021-01500-9	Clark, H.; Leavens, D.A. The performance of domestic dogs (Canis lupus familiaris) on two versions of the object choice task Animal Cognition 2021;24(5):1087-1098	Clark and Leavens	2021	research	0	0	1	0	0	0	0	1	0	1	0	0	0	0	26	0	1	1	1	1	0	0	0	0	0	0	0	1	na ("Performance in OCT")	Object choice task - pointing	Udell MAR, Dorey NR, Wynne CDL (2010) What did domestication do to dogs? A new account of dogs’ sensitivity to human actions. Biol Rev. https://doi.org/10.1111/j.1469-185X.2009.00104.x Clark H, Leavens DA (2019) Testing dogs in ape-like conditions: the efect of a barrier on dogs’ performance on the object-choice task. Anim Cogn. https://doi.org/10.1007/s10071-019-01297-8	The playpens used in the barrier condition were two Dreambaby Royal Converta 3-in-1 Playpen Gates, measuring 380×4×74 cm (Dreambaby, Unit 53, Rosyth Business Centre, 16 Cromarty Campus, Rosyth, KY11 2WX, Scotland). The containers used to hide the bait were two opaque plastic cups. A premium commercial dry dog food was used for baiting the cups. All dogs were tested on a 1-m-long lead. In the cent…	na	1	0	0	1	0	0	0	0	0	0	0	0
https://doi.org/10.3389/fvets.2021.683858	Gobbo, E.; Zupan Šemrov, M. Neuroendocrine and Cardiovascular Activation During Aggressive Reactivity in Dogs Frontiers in Veterinary Science 2021;8():	Gobbo and Zupan	2021	research	0	1	1	1	0	0	0	1	0	1	0	1	0	1	31	0	0	1	0	1	0	1	0	0	0	0	1	0	Aggressive reactivity	See ref	SAB: Planta and De Meester (33)	See ref	Socially acceptable behaviour (SAB) test	16	0	0	16	0	0	0	2	0	2	1	0
https://doi.org/10.1016/j.jveb.2020.10.001	Kim, Y.K.; Suh, E.H.; Oh, S.I.; Tavernier, C.; Kim, J.S.; Seok, S.H.; Jeong, D.-H.; Yeon, S.C. Behavioral differences of Korean native Jindo dogs based on sex Journal of Veterinary Behavior 2021;41():65-72	Kim et al	2021	research	0	1	0	0	0	0	0	1	1	1	0	0	0	0	33	0	0	1	0	1	0	0	0	0	0	0	1	0	Sociability; Fearfulness; Submissiveness; Aggressivity	1. Friendly approach of handler 2. Threatening approach of handler 3. Friendly approach of stranger A 4. Threatening approach of stranger A 5. Friendly approach of stranger B 6. Threatening approach of stranger B 7. Approach of a doll 8. Opening an umbrella 9. Approach of strange adult male dog	They claim "the battery of tests used by Jones and Gosling (2005)"? The different subtests were chosen as per previous studies of canine temperament tests (Ruefenacht et al., 2002; Svartberg, 2002; Svartberg & Forkman, 2002; King et al., 2003; Van den Berg et al., 2003; Lucidi et al., 2005; Kim et al., 2009a; Kim et al., 2010)	. For the behavioral tests, the handler was asked to tether the dog with a 1.5 m long leash to a pole at the test site. Then, the handler stepped back to a predetermined site, out of the visual range of the dog. The dog was left alone approximately 7 min before the first test. The doll used in the experiment was a dressed doll representing a child of 1-2 years of age which was 50 cm tall and made…	na (Jindo dog center test)	9	0	0	9	0	0	0	1	0	1	1	0
https://doi.org/10.3390/ani11102806	Fux, A.; Zamansky, A.; Bleuer-Elsner, S.; van der Linden, D.; Sinitca, A.; Romanov, S.; Kaplun, D. Objective video-based assessment of adhd-like canine behavior using machine learning Animals 2021;11(10):	Fux et al	2021	research	0	0	0	0	0	0	0	0	0	0	0	1	0	1	38	0	0	1	0	1	0	0	0	0	0	0	1	0	Hyperactivity	1. Exploration trial 2. Dog-robot interaction trial	n/a	Exploration Trial: free exploration of the room: when entering the consultation room, dog was discharged off leash and left to freely explore the room. • Dog–Robot Interaction Trial: 20 min into the consultation, the dog was presented a moving dog-like robot, and was left to freely interact with it. The dogs treated for ADHD-like behavior were recorded at two points in time: in their first visit,…	na	2	2	0	0	1	0	0	0	0	1	0	0
https://doi.org/10.1037/xan0000293	Krichbaum, S; Smith, JG; Lazarowski, L; Katz, JS Controlling for Dogs' (Canis familiaris) Use of Nonmnemonic Strategies in a Spatial Working Memory Task JOURNAL OF EXPERIMENTAL PSYCHOLOGY-ANIMAL LEARNING AND COGNITION 2021;47(3):364-370	Krichbaum et al	2021	research	0	0	1	0	0	0	0	1	0	1	0	0	0	0	39	0	0	1	0	0	0	0	0	1	0	0	0	1	Spatial working memory	Visible displacement task (aka delayed-response task, delayed-search task, working memory task)	Fiset, S., Beaulieu, C., & Landry, F. (2003). Duration of dogs’ (Canis familiaris) working memory in search for disappearing objects. Animal Cognition, 6(1), 1–10. https://doi.org/10.1007/s10071-002-0157-4	The VDT consisted of two conditions, one in which body and sustained attention strategies were possible (regular study) and one in which they were controlled (nonmnemonic control). Each condition began with warm-up trials in which dogs were required to reach an acquisition criterion with a 1-s delay. Once a dog met the acquisition criteria, it immediately advanced to delay testing. To control for…	na	3	0	1	2	0	0	0	0	0	0	0	0
https://doi.org/10.3390/ani11123346	McPeake, K.J.; Collins, L.M.; Zulch, H.; Mills, D.S. Behavioural and physiological correlates of the canine frustration questionnaire Animals 2021;11(12):	McPeake et al	2021	research	0	0	1	1	0	0	0	1	0	1	0	1	1	0	44	0	1	1	1	1	0	0	0	0	0	0	1	0	Frustration	1. Downshifting 2. Inability to access items 3. Delayed leaving 4. Dog ignored 5. Access to food denied, tethered 6. Dog left alone	Jakovcevic, A.; Elgier, A.M.; Mustaca, A.E.; Bentosela, M. Frustration behaviors in domestic dogs. J. Appl. Anim. Welf. Sci. 2013, 16, 19–34. [CrossRef] Bentosela, M.; Jakovcevic, A.; Elgier, A.M.; Mustaca, A.E.; Papini, M.R. Incentive contrast in domestic dogs (Canis familiaris). J. Comp. Psychol. 2009, 123, 125–130. [CrossRef] [PubMed] Schoening, B. Evaluation and Prediction of Agonistic Behavi…	After arrival in the test room, each dog was given around 10 min to habituate, where they could explore the room off lead. During testing, after each short test, the dog was permitted access to what was being denied. Regular 2-min breaks were included, which took place in the test room between tests, with a longer toilet break outside of the test room approximately half-way through the test batte…	na	6	6	0	0	2	0	1	0	0	0	0	0
https://doi.org/10.1038/s41598-021-98526-3	Lenkei, R; Farago, T; Bakos, V; Pongracz, P Separation-related behavior of dogs shows association with their reactions to everyday situations that may elicit frustration or fear SCIENTIFIC REPORTS 2021;11(1):	Lenkei et al	2021	research	0	0	1	0	0	0	0	1	0	1	0	1	1	0	56	0	0	1	1	1	0	0	0	0	0	0	1	0	Separation distress	Separation test	Konok, V., Dóka, A. & Miklósi, Á. Te behavior of the domestic dog (Canis familiaris) during separation from and reunion with the owner: A questionnaire and an experimental study. Appl. Anim. Behav. Sci. 135, 300–308 (2011).	Dogs were tested in a room (6.27 m×5.40 m) that was empty except for a chair. Te owner entered the room with the dog on leash. Afer taking of the leash the dog was free to explore the room during the whole test. At frst the owner sat on the chair and did not initiate any interaction with the dog. Afer 1 min elapsed (measured with a stopwatch by the owner), he/she lef the room without any interact…	na	1	1	0	0	1	0	0	0	0	0	0	0
https://doi.org/10.3390/ani11040993	Lazarowski, L.; Rogers, B.; Krichbaum, S.; Haney, P.; Smith, J.G.; Waggoner, P. Validation of a behavior test for predicting puppies’ suitability as detection dogs Animals 2021;11(4):	Lazarowski et al	2021	detection	1	1	0	0	0	0	0	1	0	1	0	1	1	1	60	1	1	0	0	0	0	0	1	0	0	0	1	0	na	1. Performance Test Reward arousal Reward focus Reward persistence Search test 2. Emotional reactivity test Novel object Sudden appearance Animated object Acoustic startle 3. Environmental test	Lazarowski, L.; Haney, P.; Brock, J.; Fischer, T.; Rogers, B.; Angle, C.; Katz, J.; Waggoner, L.P. Investigation of the Behavioral Characteristics of Dogs Purpose-Bred and Prepared to Perform Vapor Wake® Detection of Person-Borne Explosives. Front. Vet. Sci. 2018, 5, 50.	. Behavioral Evaluation All dogs underwent a standardized behavioral evaluation at 3 months (mean: 3.31 mo), 5 months (mean: 5.75), 11 months (mean: 11.55), and at the completion of final training (mean: 14.39 months). The evaluation was a revised version of a previous iteration [34], and consisted of tests similar to those traditionally used to evaluate detection dog suitability (e.g., [13,35,36…	na	9	5	4	0	0	0	0	1	1	1	0	0
https://doi.org/10.3390/ani11072144	Piotti, P.; Albertini, M.; Trabucco, L.P.; Ripari, L.; Karagiannis, C.; Bandi, C.; Pirrone, F. Personality and cognitive profiles of animal-assisted intervention dogs and pet dogs in an unsolvable task Animals 2021;11(7):	Piotti et al	2021	research	0	0	1	0	0	0	0	1	0	1	0	0	0	0	61	0	0	1	0	1	0	0	0	0	0	0	1	1	Communication; Persistence in task orientation; Manifestation of negative emotional state; Task approach	Unsolvable task	D'Aniello et al 11	The unsolvable task apparatus was similar to that used by D’Aniello and colleagues [11]. The owner placed a chair in a spacious room, ensuring there were no other objects on the floor. They then secured the container on the floor in front of the chair using tape and double-sided tape. The container was positioned about 1.5 m away from the chair, so that the dog was still close to the owner when i…	na	1	0	1	0	0	0	0	0	0	0	0	0
https://doi.org/10.1016/j.applanim.2021.105394	Foraita, M.; Howell, T.; Bennett, P. Working memory and inhibition in 7.5-week-old Seeing Eye Dog puppies Applied Animal Behaviour Science 2021;241():	Foraita et al	2021	research	0	0	1	0	0	0	0	0	0	0	0	0	0	0	73	1	0	0	0	0	0	0	1	0	0	0	0	1	Working memory; Inhibitory Control	1. Delayed response test 2. A-not-B test	Delayed response: MacLean, Evan L., et al. "Individual differences in cooperative communicative skills are more similar between dogs and humans than chimpanzees." Animal Behaviour 126 (2017): 41-51. A-not-B: Gagnon, S., Dore, F.Y., 1994. Cross-sectional study of object permanence in domestic puppies (Canis familiaris). J. Comp. Psychol. 108, 220–232. https://doi.org/ 10.1037/0735-7036.1108.1033.1…	Cups used during the tests were two identical blue, opaque hard-plastic cups, about 20 cm in height. Three pieces of kibble were glued to the inside of each cup during all training and test trials, to control for odour cues. These were not visible to the puppies at any moment. An opaque, free standing screen was built using lightweight corrugated plastic and equipped with handles to enable easy l…	na	2	0	0	2	0	0	0	0	0	0	0	0
https://doi.org/10.1371/journal.pone.0261790	Cimarelli, G.; Schindlbauer, J.; Pegger, T.; Wesian, V.; Viranyi, Z. Secure base effect in former shelter dogs and other family dogs: Strangers do not provide security in a problem-solving task PLoS ONE 2021;16(12 December):	Cimaerlli et al	2021	research	0	0	1	0	0	0	0	1	0	1	0	0	0	0	86	0	0	1	0	1	0	0	0	0	0	0	0	1	na	Object-manipulation task - Silent owner - Encouraging owner - Silent stranger - Encouraging stranger	Cimarelli G, Marshall-Pescini S, Range F, Vira´nyi Z. Pet dogs’ relationships vary rather individually than according to partner’s species. Sci Rep. 2019; 9: 3437. https://doi.org/10.1038/s41598-019-40164-x PMID: 30837560	Materials. The materials were the same folded kitchen towel and four customary dog toys as used in [11] (see S1 Fig 2 in S1 File). The apparatuses were filled with five pieces of preferred treats, e.g. sausages (; 1 cm). The dogs had to manipulate and move the toys either with their paw or muzzle to retrieve these five pieces of reward. We also added a bigger piece of sausage (about 3–5 cm long) …	na	4	4	0	0	0	0	0	0	0	0	0	0
https://doi.org/10.3390/ani11040961	Pongrácz, P.; Rieger, G.; Vékony, K. Grumpy dogs are smart learners—the association between dog–owner relationship and dogs’ performance in a social learning task Animals 2021;11(4):	Pongracz et al	2021	research	0	1	1	0	0	0	0	0	0	0	0	0	0	0	98	0	1	1	1	1	0	0	0	0	0	0	0	1	Ability for learning from a human demonstrator	1. Detour task 2. Take-Away-Bone 3. Roll-Over	1. Pongracz et al 2001	Detour In this test, the dogs had to detour around a wire mesh fence to obtain a reward (their favourite treat or favourite toy) [26,39]. The dogs were grouped in three groups: the Control group (N = 36), the Experimenter demonstration (N = 31) and the Owner demonstration group (N = 31). The test consisted of three trials, each lasted for maximum 60 s. The experimental setup can be seen on Figure…	na	3	0	3	0	0	0	0	0	0	0	0	0
https://doi.org/10.1016/j.beproc.2021.104487	Wallner Werneck Mendes, J.; Resende, B.; Savalli, C. Effect of different experiences with humans in dogs’ visual communication Behavioural Processes 2021;192():	Wallner Werneck Mendes et al	2021	research	0	0	1	0	0	0	0	1	0	1	0	0	0	0	102	0	0	1	1	1	1	0	0	0	0	0	0	1	Human-directed communicative behaviour	Unsolvable task	Passalacqua, C., Marshall-Pescini, S., Barnard, S., Lakatos, G., Valsecchi, P., Previde, E.P., 2011. Human-directed gazing behaviour in puppies and adult dogs, Canis lupus familiaris. Anim. Behav. 82 (5), 1043–1050. https://doi.org/10.1016/j. anbehav.2011.07.039.	The apparatus consisted of a wooden board (60 cm × 35 cm) with a transparent plastic container lid screwed on to it, as seen in other unsolvable task experiments (Passalacqua et al., 2011; Marshall-Pescini et al., 2013). The container (10 cm × 16 cm × 7.5 cm) could either be positioned on the lid in a manner that it could be turned over, or it could be attached to the lid and be impossible to mov…	na	1	0	0	1	0	0	0	0	0	0	0	0
https://doi.org/10.3390/ani11010026	Shih, H.-Y.; Paterson, M.B.A.; Georgiou, F.; Phillips, C.J.C. Do canine behavioural assessments and characteristics predict the human-dog interaction when walking on a leash in a shelter setting? Animals 2021;11(1):1-20	Shih et al	2021	shelter	0	0	1	0	0	0	0	0	0	0	0	0	0	0	111	0	0	1	0	0	1	0	0	0	0	0	1	0	Play; Friendly; Social; Fearful; Anxious; Arousal; Predatory behaviour; Reorienting; Avoiding stimulus; Unresponsive; Aggression; Displacement; Attracted to stimulus; Appeasement; Reactive; Separation related behaviours; Possessive behaviour	See ref	Clay, L.; A Paterson, M.B.; Bennett, P.; Perry, G.; Phillips, C. Early Recognition of Behaviour Problems in Shelter Dogs by Monitoring them in their Kennels after Admission to a Shelter. Animals 2019, 9, 875.	The assessment used is fully described in Clay et al. [19] and comprises the following subtests: Socialisation, Tolerance, Toys, Run and Freeze, Resource Guarding, Toddler Doll, Time Alone and Dog to Dog. In the Socialisation subtest, a dog was allowed to freely explore the room and interact with the handler. Its behaviour and body tension were evaluated. In the Tolerance subtest, the dog’s behav…	RSPCA queensland Behaviour assessment	10	0	0	10	2	0	0	0	1	0	1	0
nodoi-6	Dyjak, M.; Boruta, A.; Adamkiewicz, E.; Walasek, A.; Bury-Burzymski, P.; Lisowski, P. Evaluation of aggression and fearfulness in domestic dog (Canis familiaris) Animal Science Papers and Reports 2021;39(4):407-418	Dyjak et al	2021	aggression	0	1	0	0	0	0	0	0	0	0	0	0	0	0	144	0	0	1	0	0	0	0	1	0	0	0	1	0	Aggression; Fear	1. Petting with artifical hand 2. Presentation of life size doll 3. Presentation of life size doll (2) 4. Blanket 5. Auditory stimulus I 6. Auditory stimulus II 7. Remote controlled toy car 8. Doll on trolley 9. Socialisation test I 10. Socialisation test II 11. Male tester 12. Female tester 13. Umbrella 14. Foil blanket 15. Unknown dog	(Includes umbrella test) NETTO W.J., PLANTA D.J.U., 1997 – Behavioural testing for aggression in the domestic dog. Behavioural Problems of Small Animals 52, 243-263. HAVERBEKE A., DE SMET A., DEPIEREUX E., GIFFROY J.M., DIEDERICH C., 2009 – Assessing undesired aggression in military working dogs. Applied Animal Behaviour Science 117, 55-62. VAN DER BORG J.A.M., BEERDA B., OOMS M., DE SOUZA A.S., …	T1. Petting with artificial hand – unknown tester approaches the dog and pets it with an artificial hand, talking in a friendly manner at the same time. T2. Presentation of a life size-doll (I) – a handler with a dog on a leash approaches the life-sized doll (65 cm tall) sitting on chair. T3. Presentation of a life size-doll (II) – the dog’s handler holds the doll (used in the point 2) and tries …	na	15	0	15	0	0	0	0	1	1	5	1	0
https://doi.org/10.1038/s41598-021-83614-1	Marx, A; Lenkei, R; Fraga, PP; Bakos, V; Kubinyi, E; Farago, T Occurrences of non-linear phenomena and vocal harshness in dog whines as indicators of stress and ageing SCIENTIFIC REPORTS 2021;11(1):	Marx et al	2021	research	0	0	1	0	0	0	0	1	0	1	0	1	1	0	167	0	0	1	0	1	0	0	0	0	0	0	1	0	Separation distress	Separation test	Konok, V., Dóka, A. & Miklósi, Á. Te behavior of the domestic dog (Canis familiaris) during separation from and reunion with the owner: A questionnaire and an experimental study. Appl. Anim. Behav. Sci. 135, 300–308 (2011).	o Phase 1: Te owner and the dog on leash entered the lab. Te owner sat down on the chair and released the dog. Te dog was allowed to move and behave freely. Te owner was asked to avoid any interaction with the dog. Te phase lasted 1 min. o Phase 2: Te owner lef the room with minimal interaction with the dog and locked the door. Te dog was alone for 3 min. o Phase 3: Te owner entered the room, gre…	na	1	0	0	1	1	0	0	0	0	0	0	0
https://doi.org/10.1007/s10071-020-01443-7	Bray, E.E.; Gruen, M.E.; Gnanadesikan, G.E.; Horschler, D.J.; Levy, K.M.; Kennedy, B.S.; Hare, B.A.; MacLean, E.L. Dog cognitive development: a longitudinal study across the first 2 years of life Animal Cognition 2021;24(2):311-328	Bray, Gruen et al	2021	research	0	0	1	0	0	0	0	1	0	1	0	0	0	0	168	1	1	0	0	0	0	0	1	0	0	0	0	1	Perception; Executive function; Communication; Social motivation; Temperament	See ref	Bray, E.E., Gruen, M.E., Gnanadesikan, G.E., Horschler, D.J., Levy, K.M., Kennedy, B.S., Hare, B.A., and MacLean, E.L. (2020). Cognitive characteristics of 8- to 10-week-old assistance dog puppies. Anim. Behav. 166, 193–206.	See ref	Dog cognitive development battery	17	0	0	17	0	0	0	2	0	1	0	0
https://doi.org/10.1037/com0000241	Bhattacharjee, D.; Sarkar, R.; Sau, S.; Bhadra, A. Sociability of Indian free-ranging dogs (Canis lupus familiaris) varies with human movement in urban areas. Journal of Comparative Psychology 2021;135(1):89-97	Bhattacharjee et al	2021	research	0	0	1	0	0	0	0	0	0	0	0	0	0	0	200	0	0	1	0	0	0	0	0	0	1	0	1	0	Sociability	1. Positive vocalisation 2. Stimulus	n/a	We tested the sociability of dogs in an initial positive vocalization (PV phase) phase. Dogs that did not approach in the PV phase were further tested immediately in a stimulus (S phase). Highly sociable dogs were expected to approach in the initial phase. PV phase E approached a random solitary dog in a predefined sampling site and initially maintained an approximate distance of 1.5 m from the d…	n	2	2	0	0	0	0	0	0	0	0	0	0
https://doi.org/10.1007/s10071-020-01417-9	Silver, Z.A.; Furlong, E.E.; Johnston, A.M.; Santos, L.R. Training differences predict dogs' (Canis lupus familiaris) preferences for prosocial others Animal Cognition 2021;24(1):75-83	Silver et al	2021	research	0	0	1	0	0	0	0	0	0	0	0	0	0	0	38	0	0	1	1	1	0	0	0	0	0	0	0	1	Social evaluation	Social evaluation test	Many	Dogs watched a series of interactions between a male experimenter (E1) and two female actors (E2 and E3) who performed as a helper and a hinderer. E1 stood inside of a fenced-in area positioned between two tray tables which held clipboards, while E2 and E3 stood in opposite corners of the testing area. Each social interaction began with E1 reaching for one of the clipboards. After 5 s of reaching…	na	1	1	0	0	0	0	0	0	0	0	0	0
https://doi.org/10.1016/j.cub.2021.04.055	Bray, E.E.; Gnanadesikan, G.E.; Horschler, D.J.; Levy, K.M.; Kennedy, B.S.; Famula, T.R.; MacLean, E.L. Early-emerging and highly heritable sensitivity to human communication in dogs Current Biology 2021;31(14):3132-3136.e5	Bray, Gnanadesikan, et al	2021	research	0	0	1	0	0	0	0	1	0	1	0	0	0	0	375	1	0	0	0	0	0	0	1	0	0	0	0	1	Sensitivity to human gestural communication	1. Hiding-finding 2. Human-interest task 3. Unsolvable task 4. Communicative marker 5. Arm pointing 6. Odour control	Bray, E.E., Gruen, M.E., Gnanadesikan, G.E., Horschler, D.J., Levy, K.M., Kennedy, B.S., Hare, B.A., and MacLean, E.L. (2020). Cognitive characteristics of 8- to 10-week-old assistance dog puppies. Anim. Behav. 166, 193–206.	See ref	Dog cognitive development battery	6	0	0	6	0	0	0	0	0	0	0	0
https://doi.org/10.1371/journal.pone.0255883	Barnard, S; Flint, H; Shreyer, T; Croney, C Evaluation of an easy-to-use protocol for assessing behaviors of dogs retiring from commercial breeding kennels PLOS ONE 2021;16(8):	Barnard et al	2021	research	1	0	0	0	0	0	0	1	0	1	1	0	0	0	447	0	0	1	0	0	0	0	0	0	0	1	1	0	Food motivation; Sociability; Boldness; Responsiveness	1. Approach test 2. Reactivity test 2.1. Mat 2.2. Leash 2.3. Cone 2.4. Problem solving 2.5. Squeaky toy 2.6. Ball toy 2.7. Artificial dog 2.8. Umbrella 2.9. Commands 2.10. Loop leash	1. FIDO: Bauer AE, Jordan M, Colon M, Shreyer T, Croney CC. Evaluating FIDO: Developing and pilot testing the Field Instantaneous Dog Observation tool. Pet Behav Sci. 2017; 4: 1. https://doi.org/10.21071/pbs. v0i4.5766	Approach Test (AT). The dogs’ behavioral responses to an unfamiliar person approaching and initiating an interaction were assessed using a modified version of the Field Instantaneous Dog Observation Tool (FIDO; [10, 16]). Test-retest reliability assessment was performed by repeating the test over three consecutive days. The same experimenter tested the same dog on all three days. Because the subj…	na	11	10	1	0	0	0	0	1	6	0	0	0
https://doi.org/10.1038/s41598-021-88702-w	Bognár, Z.; Szabó, D.; Deés, A.; Kubinyi, E. Shorter headed dogs, visually cooperative breeds, younger and playful dogs form eye contact faster with an unfamiliar human Scientific Reports 2021;11(1):	Bognár et al	2021	research	0	1	1	0	0	0	0	1	0	1	0	0	0	0	125	0	0	1	1	1	0	0	0	0	0	0	1	1	Propensity to form eye contact with unfamiliar person; Extent of greeting behaviour; Playfulness with humans	Canine Cognitive Battery: 1. Greeting test 2. Human directed play test 10. Eye contact establishment	1-2. Kubinyi et al. in prep ? 10. Wallis, L. J. et al. Lifespan development of attentiveness in domestic dogs: Drawing parallels with humans. Front. Psychol. 5, 1–13 (2014).	Sociability tests. Greeting test. Before this test, the dog had the opportunity to explore the laboratory room for 2 min in the presence of the owner. At the beginning of the Greeting test, the owner stood in the middle of the room and leashed the dog. Te experimenter entered the room for the frst time, approached the dogowner pair and said “Hello” to the owner and the dog. She stopped for 1 s in…	Canine Cognitive Battery	3	0	3	0	0	0	0	0	0	0	0	0
https://doi.org/10.3390/ani11082448	Junttila, S.; Huohvanainen, S.; Tiira, K. Effect of sex and reproductive status on inhibitory control and social cognition in the domestic dog (Canis familiaris) Animals 2021;11(8):	Junttila et al	2021	research	0	0	1	0	0	0	0	0	0	0	0	0	0	0	1055	0	0	1	1	1	0	0	0	0	0	0	0	1	Inhibitory control; Social communication	Cylinder test Unsolvable task	SmartDOG Oy. Available online: https://www.smartdog.fi/english (accessed on 28 June 2021) Cylinder: MacLean, E.L.; Hare, B.; Nunn, C.L.; Addessi, E.; Amici, F.; Anderson, R.C.; Aureli, F.; Baker, J.M.; Bania, A.E.; Barnard, A.M.; et al. The evolution of self-control. Proc. Natl. Acad. Sci. USA 2014, 111, E2140–E2148. Unsolvable task: Miklósi, Á.; Kubinyi, E.; Topál, J.; Gácsi, M.; Virányi, Z.; Cs…	The apparatus consisted of an acrylic cylinder (25 cm in length, 20 cm in diameter) that was open on both sides and attached to a wooden base for support. During trials, the experimenter held the wooden base in place with her foot. In training trials, the cylinder was made opaque by placing a dark piece of cardboard inside, while, in test trials, the cylinder was made transparent by removing the …	Subtests of smartDOG battery	2	0	2	0	0	0	0	0	0	0	0	0
https://doi.org/10.1016/j.applanim.2021.105302	Svartberg, K. The hierarchical structure of dog personality in a new behavioural assessment: A validation approach Applied Animal Behaviour Science 2021;238():	Svartberg	2021	research	0	1	0	0	0	0	0	1	0	1	0	1	1	0	12117	0	0	1	0	1	0	0	0	0	0	0	1	0	Playfulness; Sociability; Non-social fearfulness	1. Unfamiliar person 2. Object play 3. Food interest 4. Visual surprise 5. Metallic noise 6. Approaching person 7. Unstable surface 8. Gunshots	n/a	Each subtest has one to three phases, which are divided in sequences, described briefly in Table 1 and in depth in supplementary material. The assessment, which takes approximately 45 min to complete, including a verbal summary, is carried out in a flat, open area of approximately 100 square meters, sited to limit disturbance. The equipment for the subtests is located along a pathway and carried …	Behaviour and Personality assessment in dogs (BPH)	8	2	6	0	0	0	0	1	0	0	0	0
https://doi.org/10.3390/ani12151974	Pierantoni, L.; Albertini, M.; Piotti, P.; Ripamonti, G.; Pocar, P.; Borromeo, V.; Pirrone, F. Signs of Anxiety and Salivary Copeptin Levels in Dogs Diagnosed with Separation-Related Problems in a Short Separation Test Animals 2022;12(15):	Pierantoni et al	2022	research	0	0	1	1	0	0	0	1	0	1	0	1	0	1	28	0	0	1	0	1	0	0	0	0	0	0	1	0	Anxiety-like state	Separation test	3. Pirrone, F.; Pierantoni, L.; Bossetti, A.; Uccheddu, S.; Albertini, M. Salivary vasopressin as a potential non–invasive biomarker of anxiety in dogs diagnosed with separation–related problems. Animals 2019, 9, 1033. [CrossRef] [PubMed]	As previously described [23], testing took place during the behavioral consult in a 300 m2 outdoor arena that had four sides and was enclosed with chain-link fencing approximately 2 m tall; one side of the arena included an entrance gate. The arena contained three chairs (for the owner, the veterinary behaviorist and a cameraperson), a bowl for fresh water and some toys(Figure S1). All objects we…	na	3	3	0	0	0	2	0	0	0	0	0	0
https://doi.org/10.1007/s10071-022-01694-6	Brubaker, L.; Udell, M.A.R. Does Pet Parenting Style predict the social and problem-solving behavior of pet dogs (Canis lupus familiaris)? Animal Cognition 2022	Brubaker and Udell	2022	research	0	0	1	0	0	0	0	1	0	1	0	0	0	0	48	0	0	1	0	1	0	0	0	0	0	0	1	1	Sociability; Problem solving	Sociability test Solvable Task	Sociability test: Bentosela M, Wynne CDL, D’Orazio M et al (2016) Sociability and gazing toward humans in dogs and wolves: simple behaviors with broad implications. J Exp Anal Behav 105:68–75. https://doi.org/ 10.1002/jeab.191 Problem solving task: Udell MAR (2015) When dogs look back: inhibition of independent problem-solving behaviour in domestic dogs (Canis lupus familiaris ) compared with wol…	Sociability test: The test was divided into four phases: an unfamiliar inattentive phase, an unfamiliar attentive phase, a familiar inattentive phase and a familiar attentive phase. The primary caretaker of the dog acted as the “familiar” person and a research assistant acted as the “unfamiliar” person. The order in which the familiar and unfamiliar person appeared in the test was counterbalanced…	na	2	0	0	2	0	0	0	0	0	0	0	0
https://doi.org/10.3389/fvets.2022.886941	Byrne, C.; Starner, T.; Jackson, M. Quantifying canine interactions with smart toys assesses suitability for service dog work Frontiers in Veterinary Science 2022;9():	Byrne et al	2022	assistance	0	0	0	0	0	0	0	0	0	0	0	1	0	1	48	0	0	1	0	0	0	0	0	0	0	0	1	0	Object-play	1. Ball sensor rolled by human 2. Ball sensor rolled down ramp	n/a	We tested the dogs with a silicone instrumented ball. We performed ten trials of each condition for each dog, for a total of twenty trials per dog. The silicone ball sensor experiment was conducted in a closed room, with the shades drawn, to prevent distraction from trainers and other dogs. Figure 1 shows the experimental setup for the ball-human condition. Both conditions had a 15′ × 4 ′ wide se…	na	2	2	0	0	0	0	0	0	0	1	0	0
https://doi.org/10.1016/j.beproc.2022.104710	Gould, K.; Iversen, P.; Sikkink, S.; Rem, R.; Templeton, J. Persistence and gazing at humans during an unsolvable task in dogs: The influence of ownership duration, living situation, and prior experience with humans Behavioural Processes 2022;201():	Gould et al	2022	research	0	0	1	0	0	0	0	0	0	0	0	0	0	0	49	0	0	1	0	1	1	0	0	0	0	0	1	1	Persistence; Gazing at people	Unsolvable task	Not reported	A wooden box (30 cm × 15 cm x 20 cm) was used as the apparatus (Fig. 1a and b). The box had a hinged lid, allowing a person or dog to open the top (Fig. 1a). Two holes were drilled into the front corners of the lid so that lid could be screwed shut with a drill during unsolvable trials (Fig. 1b). A plastic container was affixed inside the box. A piece of hot dog was placed inside the plastic cont…	na	1	0	1	0	0	0	0	0	0	0	0	0
https://doi.org/10.1016/j.applanim.2022.105770	Olsen, M.R. An investigation of two ostensibly inhibitory control tasks used in canine cognition Applied Animal Behaviour Science 2022;256():	Olsen	2022	research	0	0	1	0	0	0	0	1	0	0	1	1	1	0	53	0	0	1	0	1	0	0	0	0	0	0	0	1	Inhibitory control	1. Cylinder task 2. Exertion Manipulation 3. AB task (experiment 2 only cylinder task)	1. Marshall-Pescini et al 2015 2. Miller et al 2010	1. Cylinder task The cylinder task consisted of two phases: a learning phase and a testing phase. During the learning phase, subjects learned to retrieve a treat from a cylindrical apparatus through one of the open ends. The cylinder was mode of transparent plastic (19 cm long and 14 cm in diameter) mounted on a wooden base for stability (18 cm wide x 31 cm long; see Marshall-Pescini et al., 2015…	na	3	1	2	0	0	0	0	0	0	0	0	0
https://doi.org/10.1007/s10071-022-01714-5	Pinelli, C.; Scandurra, A.; Di Lucrezia, A.; Aria, M.; Semin, G.R.; D’Aniello, B. Puppies in the problem-solving paradigm: quick males and social females Animal Cognition 2022;():	Pinelli et al	2022	research	0	0	1	0	0	0	0	1	0	1	0	0	0	0	77	1	1	0	0	1	0	0	0	0	0	0	1	1	Problem solving; Social interest	Food retrieval task	n/a	The test consisted of a single 2-min trial per puppy whereby the puppies had to retrieve treats by manipulating a food retrieval task instrument (FRTI), a Flip Board Strategy Game (Trixie) they had never experienced before. This board game, projected for small dogs, consists of cones and indentations with hinged lids and sliders for a total of six tasks to be solved to retrieve food. The puppies …	na	1	1	0	0	0	0	0	0	0	0	0	0
https://doi.org/10.3390/ani12223067	Stolzlechner, L.; Bonorand, A.; Riemer, S. Optimising Puppy Socialisation–Short- and Long-Term Effects of a Training Programme during the Early Socialisation Period Animals 2022;12(22):	Stolzlechner et al	2022	research	0	1	1	0	0	0	0	1	0	1	0	0	0	0	83	1	0	0	0	1	0	0	0	0	0	0	1	1	Social-startle; Response to novelty	1. Room exploration 2. Greeting test 3. Problem solving 4. startle test 5. novel object	Riemer, S.; Müller, C.; Virányi, Z.; Huber, L.; Range, F. Individual and Group Level Trajectories of Behavioural Development in Border Collies. Appl. Anim. Behav. Sci. 2016, 180, 78–86.	1. Room exploration The puppy was allowed to explore the unfamiliar room for 1 min. Except for two litters where the breeder remained in the room, only the unfamiliar camerawoman was present in the room. 60 s 2. Greeting Test The camerawoman from subtest 1 sat on the floor and stayed neutral in a predefined position for 30 s without making noises or movements. She sat cross-legged and did not mov…	na	5	0	5	0	1	0	0	0	0	1	0	0
https://doi.org/10.1007/s10071-021-01582-5	Van Poucke, E.; Höglin, A.; Jensen, P.; Roth, L.S.V. Breed group differences in the unsolvable problem task: herding dogs prefer their owner, while solitary hunting dogs seek stranger proximity Animal Cognition 2022;25(3):597-603	Van poucke et al	2022	research	0	0	1	0	0	0	0	1	0	1	0	0	0	0	99	0	0	1	0	1	0	0	0	0	0	0	1	0	Human contact-seeking behaviour	Unsolvable task	Persson ME, Roth LSV, Johnsson M, Wright D, Jensen P (2015) Human-directed social behaviour in dogs shows signifcant heritability. Genes Brain Behav 14(4):337–344. https://doi.org/10. 1111/gbb.12194	In short, the apparatus consists of three compartments, where the outer two lids are possible to slide to the side, making the treat accessible to the dog (Fig. 1a). The lid covering the middle compartment is fastened and hence, unsolvable. Before being presented with the UPT the dog’s motivation was tested by the female test leader. This was done with a separate compartment without lid, wherefro…	na	1	0	0	1	0	0	0	0	0	0	0	0
https://doi.org/10.12834/VetIt.2567.15853.2	Qiasvand, Mohammad Amir; Alimohammadi, Samad; Hassanpour, Shahin Study of fear and fear evoking stimuli in a population of domestic dogs in Iran: A questionnaire-based study. Veterinaria italiana 2022;58(2):	Qiasvand et al	2022	research	0	1	0	0	0	0	0	0	0	0	0	0	0	0	176	0	0	1	1	1	0	0	0	0	0	0	1	0	Fear	1. Greeting 2. Cooperation 3. Handling	Svartberg and Forkman 2002	In the greeting test, the dog greeted the owner and shake his/her hand, after which he/she greeted the dog, by kneeling beside the dog and petting it on the side and chest for 30 seconds. The score given for contact with refusal or growling and/or bite attempts is (I), up to the greeting with intense contact to the test leader where the dog may jump and whine (V) (Svartberg and Forkman 2002, Lind…	Social contact test (parts of DMA)	3	0	0	3	0	0	0	0	0	0	0	0
https://doi.org/10.1016/j.applanim.2022.105710	Reid, P.J.; Cussen, V.A.; Collins, K.A.; Lockwood, R. The utility of model dogs for assessing conspecific aggression in fighting dogs Applied Animal Behaviour Science 2022;254():	Reid et al	2022	shelter	1	0	0	0	0	0	0	0	0	0	0	1	0	1	292	0	1	1	1	0	1	0	0	0	0	0	1	0	Aggression	1. Same-sex dog 2. Opposite-sex dog 3. Model dog 4. Control object	n/a	Each dog being evaluated (hereafter referred to as the “test dog”) was walked on a slip lead from their home kennel to the evaluation area. Dogs that were too frightened to walk (a relatively common phenomenon in under socialized dogs) were carried. Once secured in the testing area, the dog was released for a 60-second period. The primary handler sat in the chair and ignored the dog. The dog was …	na	4	4	0	0	0	0	0	0	2	0	2	0
https://doi.org/10.3389/fvets.2022.884437	Menaker, T.; Monteny, J.; de Beeck, L.O.; Zamansky, A. Clustering for Automated Exploratory Pattern Discovery in Animal Behavioral Data Frontiers in Veterinary Science 2022;9():	Menaker et al	2022	research	0	0	0	0	0	0	0	0	0	0	0	0	0	0	30	0	0	1	0	1	0	0	0	0	0	0	1	0	na	Stranger test	"Joke monteny" but no study reported	The “stranger test”, developed by Joke Monteny, who also performed data collection at VIVES, Belgium, is a simple protocol aimed to test stranger-directed behavior of dogs in a simple, standardized setting. We present a short overview, while the full details of the protocol are out of scope of the current study. The test was conducted indoors, in a fenced arena, with the stranger sitting in the c…	na	1	1	0	0	0	0	0	0	0	0	0	0
https://doi.org/10.1016/j.applanim.2022.105693	Buttner, A.P.; Strasser, R. Extreme life histories are associated with altered social behavior and cortisol levels in shelter dogs Applied Animal Behaviour Science 2022;256():	Buttner and Strasser	2022	research	0	0	1	1	0	0	0	0	0	0	0	0	0	0	34	0	0	1	0	0	1	0	0	0	0	0	1	1	na	Social interaction: 1. Greeting the dog 2. Interacting with dog 3. Leaving the dog Social-cognitive test: - Two-way object-choice task	Social cognitive test: Same methods as: Buttner, A.P.; Strasser, R. Contagious yawning, social cognition, and arousal: An investigation of the processes underlying shelter dogs' responses to human yawns Animal Cognition 2014;17(1):95-104 Originally from: Udell, Monique AR, Nicole R. Dorey, and Clive DL Wynne. "The performance of stray dogs (Canis familiaris) living in a shelter on human-guided ob…	The social interaction phase consisted of three phases: greeting the dog, interacting with the dog, and leaving the dog. Each phase was scored for specific behavioral variables described in Table 2. In the greeting phase, E2 sat with the dog on a blanket while E1 approached the dog in a friendly manner, speaking to the dog in a soft, high-pitched voice. When E1 was approximately 1 m from the dog,…	na	4	3	0	1	0	0	0	0	0	0	0	0
https://doi.org/10.1016/j.applanim.2022.105564	Murata-Kobayashi, N.; Kuze-Arata, S.; Kiyokawa, Y.; Takeuchi, Y. Attention towards a handler in behavioural tests contributes to low ‘Distraction’ in guide dogs Applied Animal Behaviour Science 2022;247():	Murata-Kobayashi et al	2022	assistance	0	0	1	0	1	0	0	1	0	1	0	1	0	1	59	1	0	1	0	0	0	0	1	0	0	0	1	0	Gaze at human; Active movement	7 weeks old: 1. Isolation 2. Experimenter entering 3. Elevation 4. Restraint 14 months old: 1. Kennel 2. Isolation 3. Experimenter entering	Campbell, W., 1972. A behavior test for puppy selection. Mod. Vet. Pract. 12, 29–33.	Behavioural test at 7 weeks of age (Fig. 2) The tests were conducted in an unfamiliar room in a building that was separate from the home kennel at the Fuji Harness. A fenced area (1.7 × 1.7 m) and video camera (GZ-MG530, Victor, Kanagawa, Japan) were positioned in advance. Each dog was taken individually (without dam or littermates) from their home kennel to the room by the experimenter, who tran…	Parts of Campbell test	7	3	0	4	3	0	0	0	0	0	0	0
https://doi.org/10.1038/s41598-022-11130-x	Tonoike, A.; Otaki, K.-I.; Terauchi, G.; Ogawa, M.; Katayama, M.; Sakata, H.; Miyasako, F.; Mogi, K.; Kikusui, T.; Nagasawa, M. Identification of genes associated with human-canine communication in canine evolution Scientific Reports 2022;12(1):	Tonoike et al	2022	research	0	0	1	0	0	0	0	0	0	0	0	0	0	0	624	0	0	1	0	1	0	0	0	0	0	0	0	1	Social cognition	Two-way object choice test (pointing) Problem solving test	1. Hare, B., Brown, M., Williamson, C. & Tomasello, M. Te domestication of social cognition in dogs. Science 298, 1634–1636 (2002) 2. Miklósi, Á. et al. A simple reason for a big diference: Wolves do not look back at humans, but dogs do. Curr. Biol. 13, 763–766 (2003)	Two‑way choice test. Te test apparatus and the procedure were similar to those previously reported13. Te test apparatus consisted of polystyrene foam blocks with a wooden board (90 cm long) placed on top. Food was hidden underneath one of two bowls (10 cm diameter) placed at opposite ends of the wooden board. Te test consisted of two phases, the warm-up and the experimental session. In the warm-u…	na	2	0	2	0	0	0	0	0	0	0	0	0
https://doi.org/10.1016/j.jveb.2021.10.006	McConnell, I.; Marker, L.; Rooney, N. Preliminary investigation into personality and effectiveness of livestock guarding dogs in Namibia Journal of Veterinary Behavior 2022;48():11-19	McConnell et al	2022	otherworking	0	1	0	0	0	0	0	1	0	0	1	1	1	0	14	0	0	1	0	0	0	1	0	0	0	0	1	0	Playfulness; Trainability; Independence; Sociability with people; Reactivity	Meeting a new person Open field test Obedience test Target training Novel object test Play test Chase	Meeting new person: Svartberg and Forkman 2002 Target training: Rooney and Cowan, 2011 Chase: Svartberg and Forkman 2002	Meeting a new person A familiar person collected the dog from its kennel and walked it on a leash to approach the novel person who was standing in the testing room. In test 1, the familiar person was the Dog Man- ager at CCF and the novel person was the Test Leader (TL). In test 2, the familiar person was the TL, and the novel person was a new volunteer. The dog was kept on its leash, but the han…	na (CCF LGD test)	7	4	3	0	1	0	0	0	0	2	0	0
https://doi.org/10.3389/fvets.2022.869068	Gobbo, E.; Zupan Šemrov, M. Dogs Exhibiting High Levels of Aggressive Reactivity Show Impaired Self-Control Abilities Frontiers in Veterinary Science 2022;9():	Gobbo and Zupan	2022	research	0	1	1	0	0	0	0	1	0	1	0	0	0	0	30	0	0	1	0	1	0	1	0	0	0	0	1	1	Self-control (impulsivity); Cognitive inhibition; Aggressive reactivity	1. Delay of gratification test 2. Reversal learning test 3. Socially acceptable behaviour tests	Inhibitory control tests: . Brucks D, Marshall-Pescini S, Wallis LJ, Huber L, Range F. Measures of dogs’ inhibitory control abilities do not correlate across tasks. Front Psychol. (2017) 8:849. doi: 10.3389/fpsyg.2017.00849 SAB: Gobbo E, Zupan Šemrov M. Neuroendocrine and cardiovascular activation during aggressive reactivity in dogs. Front Vet Sci. (2021) 8:683858. doi: 10.3389/fvets.2021.683858	Aggressive reactivity was assessed using the SAB test (6). Dogs were subjected to 16 subtests containing stressors known to elicit aggression in dogs. Descriptions of the subtests are presented in the Table 1. The test was performed outdoors in an enclosed test area of 700 m2 (8). The owner/handler passively guided the dog on a leash during subtests 1–7 and 16 and was absent during subtests 8–15,…	na PLUS Socially acceptable behaviour (SAB) test	16	0	0	16	0	0	0	2	0	2	1	0
https://doi.org/10.1038/s41598-022-26991-5	Junttila, S.; Valros, A.; Mäki, K.; Väätäjä, H.; Reunanen, E.; Tiira, K. Breed differences in social cognition, inhibitory control, and spatial problem-solving ability in the domestic dog (Canis familiaris) Scientific reports 2022;12(1):22529	Junttila et al	2022	research	0	1	1	0	0	0	0	0	0	0	0	0	0	0	1002	0	0	1	0	1	0	0	0	0	0	0	1	1	Greeting behaviour; Activity; Exploration of novel environment; Inhibitory control; Impulsivity; Social cognition; Ability to understand communicative cues; Spatial problem-solving; Social cognition; Problem solving strategy; Persistence; Help-seeking; Logical reasoning; Ability to make inferences; Social cognition; Tendency to choose based on human vs visual info; SPatial short-term memory	1. Greeting 2. Exploration 3. Cylinder test 4. Gestures 5. V-detour 6. Unsolvable task 7. Logical reasoning 8. Memory vs gesture 9. Memory	Nearly all tests are used as standard in the literature - specific references nr	Greeting. When the owner and dog frst entered the test room, the dog’s response to the tester (an unknown person) was rated. Te tester faced the dog while talking in a friendly voice and allowed the dog to approach herself. If the dog was not fearful or aggressive, the tester bent down and attempted to stroke the dog. Te tester then continued stroking the dog as long as the dog was willing. Tis t…	smartDOG test battery	9	0	9	0	1	0	0	0	0	0	0	0
https://doi.org/10.1016/j.applanim.2022.105740	Svartberg, K. A possible basis for personality in dogs: Individual differences in affective predispositions Applied Animal Behaviour Science 2022;255():	Svartberg	2022	research	0	1	0	0	0	0	0	0	0	0	0	1	1	0	1078	0	0	1	0	1	0	0	0	0	0	0	1	0	Boldness; Playfulness; Sociability; Non-social fearfulness	See refs	DMA: Svartberg, K., Forkman, B., 2002. Personality traits in the domestic dog (Canis familiaris. Appl. Anim. Behav. Sci. 79, 133–155. https://doi.org/10.1016/s0168-1591(02) 00121-1. BPH: Svartberg, K., 2021. The hierarchical structure of dog personality in a new behavioural assessment: a validation approach. Appl. Anim. Behav. Sci. 238, 105302 https://doi. org/10.1016/j.applanim.2021.105302.	See refs	1. Dog Mentality Assessment (DMA) 2. Behaviour and personality assessment in dogs (BPH)	18	0	0	18	0	0	1	2	0	1	0	0
https://doi.org/10.1016/j.beproc.2022.104769	Cavalli, C.; Dzik, M.V.; Brarda, M.; Bentosela, M. Trained dogs do not give up: Effects of advanced training on the persistence of domestic dogs Behavioural Processes 2022;203():	Cavalli et al	2022	research	0	0	1	0	0	0	0	1	0	1	0	0	0	0	33	0	0	1	0	1	0	0	0	0	0	0	1	1	Persistent; Attentive to humans; Problem solving	1. Gazing task 2. Problem solving task	Gazing task: Bentosela, M., Barrera, G., Jakovcevic, A., Elgier, A.M., Mustaca, A.E., 2008. Effect of reinforcement, reinforcer omission and extinction on a communicative response in domestic dogs (Canis familiaris). Behv. Proc. 78 (3), 464–469. https://doi.org/ 10.1016/j.beproc.2008.03.004. Problem solving task: Barrera, G., Fagnani, J., Carballo, F., Giamal, Y., Bentosela, M., 2015. Effects of …	Gazing task: A container with cooked liver pieces was placed high on furniture so dogs could see the food but not reach it (see Fig. 1A) and it remained there throughout all trials of the task. Two Es were present, E1 stood next to the container and administered the rewards when needed. Meanwhile, E2 was located diagonally behind the E and ignored the dog while filming the situation, capturing th…	na	2	0	0	2	0	0	0	0	1	0	0	0
https://doi.org/10.3389/fvets.2022.785805	Turcsán, B.; Román, V.; Lévay, G.; Lendvai, B.; Kedves, R.; Petró, E.; Topál, J. Intranasal Oxytocin Improves Social Behavior in Laboratory Beagle Dogs (Canis familiaris) Using a Custom-Made Social Test Battery Frontiers in Veterinary Science 2022;9():	Turcsan et al	2022	research	0	0	1	0	0	0	0	1	0	1	0	0	0	0	37	0	0	1	0	0	0	0	0	1	0	0	1	0	Willingness to interact; Preference for social contact; Non-aversive response to nonsocial threat; Non-aversive response to social threat	Warm-up 1. Interaction with caretaker 2. Food motivation 3. Greeting by unfamiliar experimenter 4. Training for eye contact 5. Potentially threatening moving object 6. Directional gesturing 7. Emotion recognition 8. Threatening approach	3. Turcsán B, Tátrai K, Petró E, Topál J, Balogh L, Egyed B. Comparison of behavior and genetic structure in populations of family and kenneled beagles. Front Vet Sci. (2020) 7:183. doi: 10.3389/fvets.2020.00183 4. Wallis LJ, Range F, Müller CA, Serisier S, Huber L, Virányi Z. Training for eye contact modulates gaze following in dogs. Anim Behav. (2015) 106:27– 35. doi: 10.1016/j.anbehav.2015.04.…	Warm-Up The purpose of this phase was to familiarize the subject with the testing environment. The caretaker (hereafter C) carried the dog to the testing room (3 × 5 m) and put it down, and then she sat down on the floor next to the wall. There were objects (including a cardboard box, bags, newspapers, plastic bottles, and a tennis ball) placed around the room. The dog could move freely, while C …	Social test battery	8	4	4	0	0	0	0	0	0	1	0	0
https://doi.org/10.1038/s41598-022-19918-7	Piotti, P.; Piseddu, A.; Aguzzoli, E.; Sommese, A.; Kubinyi, E. Two valid and reliable tests for monitoring age-related memory performance and neophobia differences in dogs Scientific Reports 2022;12(1):	Piotti et al	2022	research	0	1	1	0	0	0	0	1	0	1	1	1	0	1	38	0	0	1	1	1	0	0	0	0	0	0	1	1	Activity level; Social interaction; Object manipulation; Novel object recognition; Neophilic behaviour; Spatial memory; Novel object interactionavoidance	1. Exploration 2. Greeting 3. Novel object recognition 4. Problem box 5. Memory 6. Novel object (toy dog)	n/a	Exploration. Te goal of this subtest was to measure the dogs’ activity level and interest in investigating a novel environment2,42,43. Te owner walked into the room with the dog on the leash and stayed in a pre-determined position (Fig. 1a) for one minute while reading a paper given by the experimenter (to prevent the owner from looking at or talking to their dog). Greeting. Tis subtest aimed to …	Battery for the rapid assessment of behavioural diferences between young and old companion dogs	6	6	0	0	1	1	0	0	1	1	0	0
https://doi.org/10.1007/s10071-021-01596-z	Burani, C.; Pelosi, A.; Valsecchi, P. A promising novel judgement bias test to evaluate affective states in dogs (Canis familiaris) Animal Cognition 2022;25(4):837-852	Burani et al	2022	research	0	0	1	0	0	0	0	0	0	0	0	0	0	0	50	0	0	1	0	1	0	0	0	0	0	0	0	1	Optimistic/Pessimistic attitude	Judgement bias test (spatial/corridors)	W sheep: Verbeek E, Ferguson D, Quinquet de Monjour P, Lee C (2014b) Generating positive afective states in sheep: the infuence of food rewards and opioid administration. Appl Anim Behav Sci 154:39–47. https:// doi.org/10.1016/j.applanim.2014.02.011	the apparatus consisted of fve adjacent corridors (named P, NP, M, NN, N) made of 2-m-high plastic walls; each corridor was closed at the end with a wire mesh and a shade cloth and it was closed at the beginning with a wooden door locked with a metal hook latch Each corridor was 4-m long: starting from the door, the frst half of the corridor (2-m long) was straight, whereas the second half (2-m l…	na	1	1	0	0	0	0	0	0	0	0	0	0
https://doi.org/10.4454/db.v8i1.151	Bellini, Virginia; Stagi, Gabriele; Berzi, Duccio; Dalmasso, Silvia; Macchioni, Fabio; Gazzano, Angelo; Cecchi, Francesca Behavioral responses to aptitudinal tests and GPS radio-collar monitoring in livestock mixed-breed dogs derived from crossbreeding with Maremma-Abruzzese Shepherd guardian dogs. Dog Behavior 2022;8(1): 2022	Bellini et al	2022	otherworking	1	0	0	0	0	0	0	0	0	0	0	0	0	0	8	0	0	1	0	0	0	1	0	0	0	0	1	0	Livestock guardian dog working aptitude	Stranger at distance Stranger approach Dog approach Wolf call	na	All the tests (Annex 1) were performed on each farm by the same operators (a wildlife technician expert in LGDs and one operator who filmed and observed each test) and using the same tools. For the tests, the two operators were careful to always dress in the same clothes, to always walk and move naturally and normally and to always use the same equipment (a bluetooth speaker that reproduced the c…	na	4	4	0	0	0	0	0	0	0	0	1	0
https://doi.org/10.1038/s41598-022-26991-5	Junttila, S; Valros, A; Mäki, K; Väätäjä, H; Reunanen, E; Tiira, K Breed differences in social cognition, inhibitory control, and spatial problem-solving ability in the domestic dog (<i>Canis familiaris</i>) SCIENTIFIC REPORTS 2022;12(1): 2022	Junttila et al	2022	research	1	0	1	0	0	1	0	0	0	0	0	0	0	0	1002	0	0	1	0	1	0	1	0	0	0	0	1	1	greeting behaviour; activity level; exploration of novel environment; inhibitory control; impulsivity; social cognition; ability to understand human communicative cues; spatial problem-solving ability; help-seeking behaviour; persistence; problem-solving strategy; logical reasoning; ability to make inferences; tendency to choose based on human gesture vs visual information; spatial short-term mem…	Greeting Exploration Cylinder test Gestures V-detour Unsolvable task Logical reasoning Memory vs gesture Memory	na	Greeting Greeting behaviour towards an unfamiliar person The dog’s behaviour upon first greeting the tester was rated on a scale of 1–7 Activity level Activity level during the test The dog was supplied with a FitBark57 accelerometer for the duration of the test battery, which provided an average activity level for the dog Exploration Dog’s exploration of a novel environment The dog’s behaviour d…	smartDOG	9	0	9	0	1	0	0	0	0	0	0	0
https://doi.org/10.1007/s10071-022-01714-5	Pinelli, Claudia; Scandurra, Anna; Di Lucrezia, Alfredo; Aria, Massimo; Semin, Gün R.; D’Aniello, Biagio Puppies in the problem-solving paradigm: quick males and social females Animal Cognition 2023;26(3):791-797 Heidelberg Springer Nature B.V. 2023	Pinelli et al	2022	research	0	0	1	0	0	0	0	1	0	1	0	0	0	0	77	1	1	0	0	1	0	0	0	0	0	0	0	1	na	Food retrieval task	na	The test consisted of a single 2-min trial per puppy whereby the puppies had to retrieve treats by manipulat- ing a food retrieval task instrument (FRTI), a Flip Board Strategy Game (Trixie) they had never experienced before. This board game, projected for small dogs, consists of cones and indentations with hinged lids and sliders for a total of six tasks to be solved to retrieve food. The puppie…	na	1	1	0	0	0	0	0	0	0	0	0	0
https://doi.org/10.4454/db.v8i3.160	Amadei, Eleonora; Marliani, Giovanna; Accorsi, Pier Attilio; Mariti, Chiara; di Loria, Antonio; Pierantoni, Ludovica A preliminary study on behavioral aspects in dogs with idiopathic epilepsy. Dog Behavior 2023;8(3): 2023	Amadei et al	2023	research	0	0	1	0	0	0	0	0	0	0	0	0	0	0	27	0	0	1	0	1	0	0	0	0	0	0	0	1	Judgement bias	Judgement bias test	Mendl et al 2010	For the JBT we followed the methodology described by (Mendl et al., 2010), dividing the procedure into a training phase, a test phase, and an exclusion phase. During the training phase, dogs learnt to discriminate between a positive location (P), where the bowl was full of appetizing food, and a negative location (N), where the bowl was empty. P was on the right side for 50% of the dogs. At the b…	na	1	0	0	1	0	0	0	0	0	0	0	0
https://doi.org/0.1111/age.13326	Bai, Jing; Chen, Shu-ting; Zhou, Zi-juan; Zhao, Xue-rong; Song, Meng-yu; Guo, Yi-jun; Wang, Fu-jin; Wang, Jing-yu Association between TH/MAOB gene single nucleotide polymorphisms and excitability in Labrador retrievers. Animal Genetics 2023;54(4):570-575 2023	Bai et al	2023	research	0	1	0	0	0	0	0	1	0	1	0	0	0	0	99	0	0	1	0	0	0	0	1	0	0	0	1	0	Excitability	Play test Chase test Passive test	Svartberg and Forkman 2002	Therefore, the behavioral test used to evaluate excitabil- ity consisted of three parts and seven variables: the play test (interest in play, grabbing in throw and tug-of-war), the chase test (following and forward grabbing) and the pas- sive test (moving range and moving time). Each part de- scribes the activity of dogs in human-interaction status, object-interaction status, and passive status, …	Dog Excitability Assessment (DEA)	3	0	0	3	0	0	1	0	0	1	0	0
https://doi.org/10.1371/journal.pone.0282459	Barnard, Shanis; Flint, Hannah; Diana, Alessia; Shreyer, Traci; Arrazola, Aitor; Serpell, James; Croney, Candace Management and behavioral factors associated with rehoming outcomes of dogs retired from commercial breeding kennels. PLoS ONE 2023;18(3): 2023	Barnard et al	2023	research	1	0	0	0	0	0	0	0	0	0	0	1	0	1	590	0	0	1	1	0	0	0	0	0	0	1	1	0	Food interest; sociability; boldness; responsiveness	Stranger Approach Test Reactivity test: Mat; Leash; Cone; Problem solving; squaky toy; ball toy; artificial dog; umbrella; response to cues; loop leash	Barnard S, Flint H, Shreyer T, Croney C. Evaluation of an easy-to-use protocol for assessing behaviors of dogs retiring from commercial breeding kennels. PLoS One. 2021; 16: e0255883. https://doi.org/10. 1371/journal.pone.0255883 PMID: 34388174	A detailed description of the behavioral assessment (BA) performed in the kennels can be found in Barnard et al. [12], together with validation procedures including inter-rater reliabil- ity, test-retest reliability, content validity and internal consistency. Since the dogs used in Bar- nard et al. [12] are a sub-sample of this study, we will not report validation metrics again, as there was good…	na	11	0	0	11	0	0	0	1	6	0	0	0
https://doi.org/10.1007/s10071-022-01694-6	Brubaker, L.; Udell, M.A.R. Does Pet Parenting Style predict the social and problem-solving behavior of pet dogs (Canis lupus familiaris)? Animal Cognition 2023;26(1):345-356 2023	Brubaker and Udell	2023	research	0	0	1	0	0	0	0	0	0	1	0	0	0	0	48	0	1	1	1	1	0	0	0	0	0	0	1	1	Sociability; problem solving	Sociability test Solvable task test	Bentosela et al 2016 Brubaker et al 2017 Udell 2015	Methods for the Sociability Test were replicated from Ben- tosela et al. (2016). The test was divided into four phases: an unfamiliar inattentive phase, an unfamiliar attentive phase, a familiar inattentive phase and a familiar attentive phase. The primary caretaker of the dog acted as the “familiar” person and a research assistant acted as the “unfamiliar” person. The order in which the familiar…	na	2	0	0	2	0	0	0	0	0	0	0	0
https://doi.org/10.1002/jeab.856	Buttner, Alicia P.; Awalt, Samantha L.; Strasser, Rosemary Early life adversity in dogs produces altered physiological and behavioral responses during a social stress-buffering paradigm. Journal of the Experimental Analysis of Behavior 2023;120(1):6-20 2023	Buttner, Awalt, and Strasser	2023	research	0	0	1	1	0	0	0	1	0	1	0	0	0	0	45	0	0	1	1	1	0	0	0	0	0	0	1	0	Stress	Threatening approach with owner present Threatening approach with owner absent	Vas et al 2005	Following the acclimation period, the dogs were taken to the testing room for the stressor (i.e., threatening approach). This phase lasted approximately 10 min, including the instructions (1 min), a 4-min prethreat observation, the threat (1 min), and a 4-min postthreat observation. In the condition with the owner present, the primary researcher walked the owner and dog to the testing room. In co…	na	2	0	0	2	0	0	0	0	0	0	0	0
https://doi.org/10.3389/fpain.2023.1165340	Caddiell, RMP; Cunningham, RM; White, PA; Lascelles, BDX; Gruen, ME Pain sensitivity differs between dog breeds but not in the way veterinarians believe FRONTIERS IN PAIN RESEARCH 2023;4(): 2023	Caddiell et al	2023	research	0	1	1	0	0	0	0	1	0	1	0	0	0	0	149	0	1	1	1	1	0	0	0	0	0	0	1	0	Emotional reactivity	Novel object task Disgruntled stranger test	na	The novel object task measured the dog’s response to a stimulus that the dog was unlikely to have encountered previously, an interactive plush monkey that made noise and moved (FurReal Friends Cuddles—My Giggly Monkey; Hasbro Inc., Pawtucket, RI, United States). The handler walked the dog into a 4.75-m × 4.83-m dedicated testing room in which a dog exercise pen was set up. The dog exercise pen wa…	na	2	2	0	0	0	0	0	0	0	1	0	0
https://doi.org/10.3390/ani13213340	Chan, K.; Arellano, C.; Horowitz, A. Here Puppy, Chew on This: Short-Term Provision of Toys Does Not Improve Welfare in Companion Dogs Animals 2023;13(21): 2023	Chan et al	2023	research	0	0	1	0	0	0	0	1	0	1	0	0	0	0	40	0	1	1	1	1	0	0	0	0	0	0	0	1	Cognitive bias	Cognitive Bias test	Mendl et al 2010; Duranton and Horowitz 2019	Procedures for the cognitive bias test procedures were drawn from Mendl et al. [42] and Duranton and Horowitz [43]. For each trial, the dog’s person was seated on a chair, with their dog sitting in front of them between their legs (see Figure 1), facing the experimenter 2 m away who presented the stimulus (bowl) in a specified location within a stimulus array, dependent on the type of trial. Anot…	na	1	0	0	1	0	0	0	0	0	0	0	0
https://doi.org/10.3390/ani13142390	Csepregi, Melitta; Gacsi, Marta Factors contributing to successful spontaneous dog-human cooperation. Animals 2023;13(14): 2023	Cserpregi et al	2023	research	0	0	1	0	0	0	0	1	0	1	0	0	0	0	100	0	0	1	1	1	0	1	0	0	0	0	1	1	Attentiveness; Spontaneous cooperativity	Out-of-reach task	na	he test was carried out in a laboratory room (3 × 5.4 m) with two adjacent rooms (computer room and target room; see Figure 1 for details) at the Department of Ethology, Eötvös Loránd University. Two light plastic chairs were placed loosely next to each other in the corner of the laboratory room, allowing dogs to push them aside and move in be- tween them if they could not fit under them. The dog…	na	1	1	0	0	0	0	0	0	0	0	0	0
https://doi.org/10.3390/ani13121981	De la Fuente-Moreno, E; Paredes-Ramos, P; Carrasco-García, A; Hernandez-Cruz, B; Alvarado, M; Edwards, C Salivary Cortisol in Guide Dogs ANIMALS 2023;13(12): 2023	De la Fuente-Moreno et al	2023	research	0	0	0	1	0	0	0	0	0	0	0	0	0	0	14	0	0	1	0	1	0	1	0	0	0	0	1	0	na	Gunshot sound	oyer, P.; Svedberg, A.-M.; Nilsson, E.; Wilsson, E.; Olsen Faresjö, Å.; Jensen, P. Behavior and cortisol responses of dogs evaluated in a standardized temperament test for military working dogs. J. Vet. Behav. 2016, 11, 7–12.	Thirty minutes after arriving at the GDTS, the dog and its tutor entered a 3 m × 4 m room. Five minutes later, the first saliva sample was taken; then, the tutor was asked to leave the room, and the dog stayed, alone. Fifteen minutes later, a second saliva sample was taken, and immediately after that, a blank gun was fired to produce a 110-decibel sound. Fifteen and thirty minutes after the gun w…	na	1	0	1	0	0	0	0	0	0	0	0	0
https://doi.org/10.3390/ani13122001	Dobos, Petra; Pongracz, Peter Would you detour with me? Association between functional breed selection and social learning in dogs sheds light on elements of dog-human cooperation. Animals 2023;13(12): 2023	Dobos and Pongracz	2023	research	0	0	1	0	0	0	0	1	0	1	0	0	0	0	78	0	0	1	1	1	0	0	0	0	0	0	0	1	na	Detour task Detour task demonstrated	ongrácz, P.; Miklósi, Á.; Kubinyi, E.; Topál, J.; Csányi, V. Social learning in dogs: The effect of a human demonstrator on the performance of dogs in a detour task. Anim. Behav. 2001, 62, 1109–1117	We asked the O to position the dog on the starting point and then stand right behind it. At that point, the dog was still on a leash. The dog had to face towards the fence. The E called the dog’s attention (by calling its name and saying, for example, ‘Look’). Then, the E walked to the intersecting angle of the fence, conspicuously holding a piece of food (or the toy) in her hand, leaned over the…	na	2	0	0	2	0	0	0	0	0	0	0	0
https://doi.org/10.1038/s41598-023-39112-7	Eyre, A.W.; Zapata, I.; Hare, E.; Serpell, J.A.; Otto, C.M.; Alvarez, C.E. Machine learning prediction and classification of behavioral selection in a canine olfactory detection program Scientific Reports 2023;13(1): 2023	Eyre et al	2023	detection	1	0	0	0	0	0	0	0	0	0	0	1	0	1	628	1	1	0	0	0	0	0	1	0	0	0	1	0	Mental possession; Activity; Chase/retrieve; physical possession; independent possession; confidence; concentration; responsiveness; initiative; excitability; hearing sensitivity; body sensitivity	Airport Terminal Test Environmental test	na	meant to simulate the intensive training the dogs would perform if they passed the pre-training program. This test involved the handlers walking the dogs through the mock airport terminal, two separate hunts for a scented towel in vessels scattered throughout the terminal, and engagement with a toy. The traits measured the dogs’ performance while identifying the scented towel, qualities of the do…	TSA testing	2	2	0	0	0	0	0	0	0	0	0	0
https://doi.org/10.1038/s41598-023-48423-8	Farhat, N.; Lazebnik, T.; Monteny, J.; Moons, C.P.H.; Wydooghe, E.; van der Linden, D.; Zamansky, A. Digitally-enhanced dog behavioral testing Scientific Reports 2023;13(1): 2023	Farhat et al	2023	research	0	1	0	0	0	0	1	1	0	1	0	1	1	0	53	0	1	1	0	1	0	0	0	0	0	0	1	0	Coping style	Stranger Test	na	Prior to the testing phase, the familiar person was instructed about the test and asked not to interact with the dog. When starting the testing phase, the assistant called in the familiar person and the dog in the test arena, where the test person was seated on the chair in the middle, feet in parallel and firmly planted. The test person held a smartphone as a timer. The familiar person closed th…	na	1	1	0	0	0	0	0	0	0	0	0	0
https://doi.org/10.1007/s10519-023-10166-7	Gnanadesikan, Gitanjali E.; Tandon, Dhriti; Bray, Emily E.; Kennedy, Brenda S.; Tennenbaum, Stavi R.; MacLean, Evan L.; vonHoldt, Bridgett M. Transposons in the Williams–Beuren Syndrome Critical Region are Associated with Social Behavior in Assistance Dogs Behavior Genetics 2024;54(2):196-211 New York Springer Nature B.V. 2024	Gnanadesikan et al	2023	assistance	1	1	0	0	0	0	0	0	0	0	0	0	0	0	408	0	0	1	0	0	0	0	1	0	0	0	1	1	na	Unfamiliar dog reaction Threatening stranger reaction	(Duffy and Serpell 2008; Bray et al. 2019)	n the unfamiliar dog scenario, the subject is led by a handler to approach a life-sized stuffed animal that looks like a realistic large-breed dog. In the threatening stranger scenario, the subject is led toward a hooded figure who is hunched over, striking a cane against the ground, and yell- ing. In each scenario, the dog’s reaction is scored along multiple dimensions: the severity of their ini…	In-For-Training test (IFT)	2	0	0	2	0	0	0	0	1	0	0	0
https://doi.org/10.1016/j.applanim.2023.105900	Goldblatt, Allen; Gazit, Irit; Cappon, Ehud; Terkel, Joseph Paw preference as an indicator of operational suitability in working dogs: an ex post facto analysis. Applied Animal Behaviour Science 2023;262(): 2023	Goldblatt et al	2023	otherworking	0	0	1	0	0	0	0	0	0	0	0	1	0	1	38	0	0	1	0	0	0	1	0	0	0	0	0	1	Laterality	WALK test COME test	na	Following previous research, we used the first front leg moved as our dependent measure. The first manipulation (WALK) required the dog to sit and then walk when his handler started walking. The dog entered the test area accompanied by the handler. The handler then stopped, and the dog sat next to him. Before each trial we made sure that the dog ’ s body was evenly and symmetrically aligned with …	na	2	2	0	0	0	0	0	0	0	0	0	0
https://doi.org/10.3389/fvets.2023.1264151	Kis, A.; Radics, E.; Bolló, H.; Topál, J. Methodological comparison of cancellation versus two-way choice spatial attention tests in humans and dogs Frontiers in Veterinary Science 2023;10(): 2023	Kis et al	2023	research	0	0	1	0	0	0	0	0	0	0	0	0	0	0	23	0	0	1	1	1	0	0	0	0	0	0	0	1	side bias; hemispatial neglect	Visuo-spatial task Two-way choice task	Siniscalchi M, D’Ingeo S, Fornelli S, Quaranta A. Relationship between visuospatial attention and paw preference in dogs. Sci Rep. (2016) 6:31682. doi: 10.1038/srep31682 Bolló H, File B, Topál J, Kis A. Side bias behaviour in dogs shows parallels to the hemispatial neglect syndrome. Appl Anim Behav Sci. (2023) 263:105921. doi: 10.1016/j. applanim.2023.105921	The visuo-spatial task used a rubber matt apparatus with an array of circular holes in it (2.5cm diameter; ). The target area consisted of 8×8 holes for the “left,” 8×8 holes for the “middle” and 8×8 holes for the “right” (total of 86cm×28cm for the three target areas). The owner sat on a chair facing the middle of the matt with the dog in between his/her legs (positioned exactly in the middle). …	na	2	0	0	2	0	0	0	0	0	0	0	0
https://doi.org/10.1038/s41598-023-41849-0	Kujala, Miiamaaria V.; Imponen, Noora; Pirkkala, Aino; Silfverberg, Tiia; Parviainen, Tiina; Tiira, Katriina; Kiuru, Noona Modulation of dog-owner relationship and dog social and cognitive behavior by owner temperament and dog breed group. Scientific Reports 2023;13(9): 2023	Kujala et al	2023	research	0	1	0	0	0	0	0	0	0	0	0	0	0	0	409	0	1	1	1	1	0	0	0	0	0	0	0	1	ability to use social communicative cues of humans; inhibitory control; social vs independent problem-solving	Object-choice test Unsolvable task Cylinder test	Junttila, S. et al. Breed diferences in social cognition, inhibitory control, and spatial problem-solving ability in the domestic dog (Canis familiaris). Sci. Rep. 12, 22529 (2022).	In object-choice test (Fig. 2a), two food bowls are placed to the sides of the experimenter, about 1 m in each side, and the participant animal faces the experimenter from a few meters’ distance. First, the experimenter makes sure the animal has noticed the treat, e.g. showing the treat and letting the animal sniff it. In the warm-up, the experimenter places a treat in one of the food bowls visib…	smartDOG	3	0	0	3	0	0	0	0	0	0	0	0
https://doi.org/10.1016/j.applanim.2023.106082	Lazarowski, Lucia; Rogers, Bart; Smith, Jordan G.; Krichbaum, Sarah; Waggoner, Paul Longitudinal stability of detection dog behavioral assessment: a follow-up study of long-term working success. Applied Animal Behaviour Science 2023;268(): 2023	Lazarowski et al	2023	detection	1	1	0	0	0	0	0	1	0	1	0	1	0	1	61	1	1	1	0	0	0	1	1	0	0	0	1	0	na	1. Performance Test Reward arousal Reward focus Reward persistence Search test 2. Emotional reactivity test Novel object Sudden appearance Animated object Acoustic startle 3. Environmental test	Lazarowski, L.; Haney, P.; Brock, J.; Fischer, T.; Rogers, B.; Angle, C.; Katz, J.; Waggoner, L.P. Investigation of the Behavioral Characteristics of Dogs Purpose-Bred and Prepared to Perform Vapor Wake® Detection of Person-Borne Explosives. Front. Vet. Sci. 2018, 5, 50.	. Behavioral Evaluation All dogs underwent a standardized behavioral evaluation at 3 months (mean: 3.31 mo), 5 months (mean: 5.75), 11 months (mean: 11.55), and at the completion of final training (mean: 14.39 months). The evaluation was a revised version of a previous iteration [34], and consisted of tests similar to those traditionally used to evaluate detection dog suitability (e.g., [13,35,36…	na	9	0	0	9	0	0	0	1	1	1	0	0
https://doi.org/10.1016/j.jveb.2023.06.007	McGuire, Betty; Jean-Baptiste, Kennedy Relationships between demographic characteristics of shelter dogs and performance on tests of a behavioral evaluation and between performance and adoption success. Journal of Veterinary Behavior: Clinical Applications and Research 2023;66():11-19 2023	McGuire et al	2023	shelter	0	1	0	0	0	0	0	0	0	0	0	1	0	1	1104	0	1	1	1	0	1	0	0	0	0	0	1	0	food guarding; stranger-directed aggression; dog-directed aggression	1. Cage presentation 2. Sociability 3. Teeth exam 4. Handling 5. Arousal 6. Food bowl 7. Possession 8. Stranger 9. Dog-to-dog	Bollen and Horowitz 2008 McGuire et al 2021	1 . Cage presentation (two subtests): evaluator faces the dog, bends at the waist, and makes direct eye contact (confrontational subtest); evaluator faces sideways, bends down, and talks to the dog in friendly manner (friendly subtest) 2. Sociability (four subtests): evaluator stands and ignores the dog for 60 seconds; strokes the dog from neck to tail slowly three times; sits and ignores the dog…	Sternberg's Assess-A-Pet	9	0	9	0	0	0	0	0	0	1	0	0
https://doi.org/10.3390/ani13152461	McGuire, Betty; Song, Andrew Influence of sex of stranger on responses of shelter dogs during canine behavioral evaluations. Animals 2023;13(15): 2023	McGuire et al	2023	shelter	0	1	0	0	0	0	0	0	0	0	0	0	0	0	283	0	1	1	1	0	1	0	0	0	0	0	1	0	stranger-directed aggression	Stranger test	Bollen and Horowitz 2008 McGuire et al 2021	The stranger is at least 18 years old, unfamiliar to the dog, and may be either a male or female staff member or dog volunteer, wearing ordinary clothing (not scrubs). With the evaluator holding the dog’s leash, the test begins when the stranger knocks on the door of the conference room and the evaluator says, “Come in!” The stranger enters the room, stops at least 2 m away from the dog, and star…	Sternberg's Assess-A-Pet	1	0	0	1	0	0	0	0	0	0	0	0
https://doi.org/10.3389/fvets.2023.1151266	Mondino, Alejandra; Catanzariti, Magaly; Mateos, Diego Martin; Khan, Michael; Ludwig, Claire; Kis, Anna; Gruen, Margaret E.; Olby, Natasha J. Sleep and cognition in aging dogs. A polysomnographic study. Frontiers in Veterinary Science 2023;10(April): 2023	Mondino et al	2023	research	0	0	1	0	0	0	0	0	0	0	0	0	0	0	28	0	0	0	1	1	0	0	0	0	0	0	0	1	attention; working memory; executive control	Sustained gaze test Memory test Cylinder Cylinder detour	Hoel JA, Templeton GB, Fefer G, Case BC, Shah A, Gruen ME, et al. Sustained gaze is a reliable in-home test of attention for aging pet dogs. Front Vet Sci. (2021) 8:19135. doi: 10.3389/fvets.2021.819135 Fefer G, Panek WK, Khan MZ, Singer M, Westermeyer H, Mowat FM, et al. Use of cognitive testing, questionnaires, and plasma biomarkers to quantify cognitive impairment in an aging pet dog populatio…	In brief, the sustained gaze task measures how long the dog holds the gaze with an experimenter who is holding a treat near their face. To evaluate working memory, two red Solo R cups were placed on a mat and a small food treat was hidden under one of them (while the dog is allowed to see where it was placed). The delay (up to 2 min) between placing the treat and allowing the dog to choose one of…	na	4	4	0	0	0	0	0	0	0	0	0	0
https://doi.org/10.1038/s41598-023-29181-z	Mondino, Alejandra; Khan, Michael; Case, Beth; Giovagnoli, Sara; Thomson, Andrea; Lascelles, B Duncan X; Gruen, Margaret; Olby, Natasha Activity patterns are associated with fractional lifespan, memory, and gait speed in aged dogs. Scientific reports 2023;13(1):2588-2588 2023	Mondino et al	2023	research	0	0	1	0	0	0	0	0	0	0	0	0	0	0	27	0	0	0	1	1	0	0	0	0	0	0	0	1	attention; working memory; executive control	Sustained gaze test Memory test Cylinder Cylinder detour	Fefer et al 2022	In brief, the sustained gaze task measures how long the dog holds the gaze with an experimenter who is holding a treat near their face. To evaluate working memory, two red Solo R cups were placed on a mat and a small food treat was hidden under one of them (while the dog is allowed to see where it was placed). The delay (up to 2 min) between placing the treat and allowing the dog to choose one of…	na	4	0	0	4	0	0	0	0	0	0	0	0
https://doi.org/10.1016/j.jveb.2023.09.003	O'Riordan, John; Roth, Lina S. V. Rescue dogs show few differences in behavior, cognitive abilities, and personality compared with non-rescue dogs Journal of Veterinary Behavior: Clinical Applications and Research 2023;68():42-47 Elsevier Science 2023	O'Riordan and Roth	2023	research	0	0	1	0	0	0	0	0	0	0	0	0	0	0	50	0	0	1	1	1	0	0	0	0	0	0	1	1	memory; inferential reasoning	Eye contact test Inferential reasoning test Simple memory test Complex memory test	Stewart et al 2015 Watowich et al 2020 Iotchev et al 2020	Eye contact test The owner stands facing their dog, 1 m in front of them. The owner then holds a treat to their face and maintains eye contact with their dog for 90 seconds or until the dog breaks eye contact for more than 3 seconds. Before the test, the owners were instructed to per- form warm-up trials where the owner hold eye contact for only 10 seconds instead of 90 seconds. Inferential reaso…	na	4	0	0	4	0	0	0	0	0	0	0	0
https://doi.org/10.3390/ani13152480	Richards, E.M.; Silver, Z.A.; Santos, L.R. Impact of the Dog–Human Bond on Canine Social Evaluation: Attachment Predicts Preference toward Prosocial Actors Animals 2023;13(15): 2023	Richards et al	2023	research	0	0	1	0	0	0	0	0	0	0	0	0	0	0	37	0	0	1	1	1	0	0	0	0	0	0	0	1	Social evaluation	Social evaluation task	Chijiiwa, H.; Kuroshima, H.; Hori, Y.; Anderson, J.R.; Fujita, K. Dogs Avoid People Who Behave Negatively to Their Owner: Third-Party Affective Evaluation. Anim. Behav. 2015, 106, 123–127. [CrossRef]	Owners sat in the middle of a testing room with two female experimenters (hereafter the actors), one on either side. One of the actors (hereafter the target actor, see three conditions below) interacted with the owner during the presentation, whereas the other remained neutral. The owner and the actors faced the dog subject, who was located in the corner of the testing room and handled by a third…	na	1	1	0	0	0	0	0	0	0	0	0	0
https://doi.org/10.1007/s10071-024-01845-x	Smith, Melissa; Murrell, Joanna C.; Mendl, Michael Spatial working memory in a disappearing object task is impaired in female but not male dogs with chronic osteoarthritis Animal Cognition 2024;27(1):13 Heidelberg Springer Nature B.V. 2024	Smith, Murrell, and Mendl	2023	research	0	0	1	0	0	0	0	0	0	0	0	0	0	0	41	0	0	1	1	1	0	0	0	0	0	0	0	1	Spatial working memory	Disappearing object task	Fiset et al. (2003;	n the shap- ing phases, the dog received a reward (food, verbal praise and petting) when they touched the object with their nose, mouth or paw, and were then led back to the start point by E2 ready for the next trial. In the training and testing phases, the object was held by a string and moved in front of all boxes and then behind the target box (i.e. if the target box was box 3 or 4, the object…	na	1	0	1	0	0	0	0	0	0	0	0	0
[truncated: 5 more rows]
[truncated: 20 more columns]
